# Supplementary material for: Trend change analysis in the assessment of body balance during posture adjustment in reaction to anterior-posterior ground perturbation
Source: PLoS One. 2024 Apr 30;19(4):e0301227. doi: 10.1371/journal.pone.0301227 (PMC11060584; doi:10.1371/journal.pone.0301227)
Supplement: S1 File — Results of TCI calculation. (XLSX) [file pone.0301227.s001.xlsx]

## Sheet: TCI and path
	TR3							TR2							TR1							TR3							TR2							TR1
	Path							Path							Path							TCI							TCI							TCI
time	7-6	6-5	5-4	4-3	3-2	2-1	1-0	7-6	6-5	5-4	4-3	3-2	2-1	1-0	7-6	6-5	5-4	4-3	3-2	2-1	1-0	7-6	6-5	5-4	4-3	3-2	2-1	1-0	7-6	6-5	5-4	4-3	3-2	2-1	1-0	7-6	6-5	5-4	4-3	3-2	2-1	1-0
Mean	22.0943	22.5194	21.1022	19.8783	20.3088	21.4222	28.3887	18.2569	17.461	18.0224	17.2941	17.7535	17.0863	16.8279	17.7746	16.9492	16.3864	14.9861	15.4527	15.141	14.9666	7.28736	7.36207	7.49711	8.08	7.91954	8.0452	7.76966	7.85143	8.03409	8.25568	8.15642	8.33143	8.31073	8.56725	7.60571	7.53409	8.125	8.04469	8.06286	8.59887	8.31792
Median	16.4429	15.656	13.476	13.8683	15.4403	16.3659	24.5475	14.4237	14.9032	15.1087	13.2781	14.3697	13.784	12.7922	15.0233	14.2501	13.1923	12.2097	12.5589	11.5905	11.7039	7	7	7	8	8	8	7	7	8	8	8	8	8	8	7	7	8	8	8	8	8
SD	17.4569	19.263	20.5751	19.4353	18.7475	15.4444	16.1888	10.9076	10.6359	14.5007	12.8522	12.0783	11.1263	11.8385	11.9727	10.6951	10.7766	9.95095	11.0118	10.4406	11.2213	2.93965	2.73776	2.73835	2.55329	2.95646	3.21687	2.64952	2.91414	3.16927	2.9767	3.08503	2.93431	3.04199	2.93992	2.55655	3.12413	3.05373	2.70902	3.18954	3.09777	2.81769
QR/2	16.6309	17.5728	11.9397	11.7489	11.8671	14.1147	19.3916	11.8863	11.0672	10.4798	10.664	9.9481	10.7922	9.75757	10.3082	10.3669	10.9943	9.60366	10.1421	9.08712	7.85456	4	4	3	4	3	4	3	3	4.25	4	4	4	4	4	3	4.25	4	4	4	4	4
V	79.0109	85.5394	97.5021	97.7717	92.3122	72.0952	57.0254	59.7452	60.9125	80.459	74.3153	68.0336	65.1185	70.35	67.3585	63.1008	65.7654	66.4011	71.2613	68.9557	74.9753	40.3391	37.1874	36.5254	31.6002	37.3312	39.9849	34.1009	37.116	39.4478	36.0564	37.8234	35.2197	36.6032	34.3158	33.6136	41.4666	37.5844	33.6746	39.5585	36.0253	33.875
	comparison		p value					comparison		p value					comparison		p value					comparison		p value					comparison		p value					comparison		p value
	1	2						1	2						1	2						1	2						1	2						1	2
	1	2	0.999712					1	2	0.988507					1	2	0.997907					1	2	0.99815					1	2	0.995481					1	2	0.972081
	1	3	0.437986					1	3	0.931749					1	3	0.805116					1	3	0.962988					1	3	0.74965					1	3	0.859992
	1	4	0.367683					1	4	0.385714					1	4	0.0885346					1	4	0.0350742					1	4	0.958926					1	4	0.826083
	1	5	0.797701					1	5	0.883583					1	5	0.136632					1	5	0.298024					1	5	0.621226					1	5	0.968989
	1	6	0.999939					1	6	0.741526					1	6	0.0562181					1	6	0.241816					1	6	0.76031					1	6	0.0970455
	1	7	2.67339e-06					1	7	0.27018					1	7	0.0263904					1	7	0.626269					1	7	0.184695					1	7	0.319598
	2	3	0.701595					2	3	0.999902					2	3	0.98106					2	3	0.999622					2	3	0.979101					2	3	0.300803
	2	4	0.62873					2	4	0.859205					2	4	0.304676					2	4	0.15111					2	4	0.999887					2	4	0.261169
	2	5	0.950895					2	5	0.999231					2	5	0.409082					2	5	0.649505					2	5	0.940958					2	5	0.528711
	2	6	0.992902					2	6	0.989726					2	6	0.220236					2	6	0.577475					2	6	0.981372					2	6	0.00557421
	2	7	2.87891e-07					2	7	0.753069					2	7	0.124849					2	7	0.916828					2	7	0.54777					2	7	0.0361732
	3	4	1					3	4	0.962906					3	4	0.830303					3	4	0.349153					3	4	0.998552					3	4	1
	3	5	0.997937					3	5	0.999999					3	5	0.905056					3	5	0.880579					3	5	0.999994					3	5	0.999833
	3	6	0.260991					3	6	0.999596					3	6	0.737254					3	6	0.833169					3	6	1					3	6	0.790269
	3	7	6.87604e-12					3	7	0.90933					3	7	0.571263					3	7	0.991422					3	7	0.96372					3	7	0.975048
	4	5	0.994344					4	5	0.98322					4	5	0.999998					4	5	0.976965					4	5	0.991149					4	5	0.999547
	4	6	0.20852					4	6	0.998246					4	6	0.999998					4	6	0.987426					4	6	0.998833					4	6	0.822113
	4	7	2.86868e-12					4	7	0.999994					4	7	0.99958					4	7	0.802972					4	7	0.759941					4	7	0.98275
	5	6	0.609486					5	6	0.999962					5	6	0.999874					5	6	1					5	6	0.99999					5	6	0.562505
	5	7	4.2104e-10					5	7	0.949682					5	7	0.996984					5	7	0.998538					5	7	0.989306					5	7	0.879109
	6	7	1.32215e-05					6	7	0.989968					6	7	0.999978					6	7	0.996025					6	7	0.959581					6	7	0.99848

## Sheet: TCIdT TCIdS TCIdV
	TR3							TR2							TR1							TR3							TR2							TR1							TR3
	TCI dT							TCI dT							TCI dT							TCI ds.							TCI ds.							TCI ds.							TCI dV
time	7-6	6-5	5-4	4-3	3-2	2-1	1-0	7-6	6-5	5-4	4-3	3-2	2-1	1-0	7-6	6-5	5-4	4-3	3-2	2-1	1-0	7-6	6-5	5-4	4-3	3-2	2-1	1-0	7-6	6-5	5-4	4-3	3-2	2-1	1-0	7-6	6-5	5-4	4-3	3-2	2-1	1-0
Mean	0.365924	0.345948	0.343857	0.31923	0.336088	0.333097	0.331085	0.330325	0.338135	0.317991	0.333519	0.329463	0.310576	0.307915	0.344598	0.349701	0.326585	0.343369	0.340391	0.322539	0.326061	4.52037	4.38915	4.37865	4.10452	4.24612	4.57182	6.01042	3.12206	3.07375	2.85006	2.93434	2.82269	2.70401	2.72947	3.59223	3.40813	3.14845	2.9897	3.15428	2.71402	2.66269	12.5916	13.0932	12.0273	11.7977	12.9862	14.2554	19.0394
Median	0.338585	0.321023	0.310287	0.294126	0.315337	0.311147	0.309658	0.321736	0.322203	0.292048	0.309607	0.307955	0.293864	0.283114	0.3273	0.333431	0.298064	0.325583	0.314841	0.287513	0.3	3.32833	3.0419	2.31257	2.26132	2.50824	2.27179	4.12908	2.51573	2.33974	2.03198	1.88629	1.76173	2.14611	2.00196	2.55934	2.59667	2.14523	1.98263	1.97436	2.11584	1.76485	10.0534	9.67463	8.61091	8.9767	9.55477	11.1378	15.699
SD	0.126341	0.115175	0.120549	0.108556	0.116062	0.116339	0.107341	0.107344	0.125537	0.108476	0.120803	0.118092	0.109198	0.105618	0.116708	0.129277	0.120617	0.117708	0.13113	0.130811	0.115879	4.35275	3.9815	4.87377	5.14315	4.87078	5.65281	5.35671	2.16079	2.47968	2.40916	2.69354	3.19416	2.41441	2.50351	3.09943	3.12533	2.96462	3.04483	3.52101	2.5855	2.6036	8.86607	9.31287	9.73022	8.98875	10.5859	10.6013	11.6392
QR/2	0.18086	0.146799	0.154221	0.144743	0.149667	0.155046	0.155777	0.150701	0.170039	0.113238	0.164345	0.170577	0.128342	0.140945	0.158941	0.160613	0.156681	0.134535	0.174451	0.165135	0.131125	4.01016	4.89243	3.34245	3.02175	3.84887	3.4453	5.42234	2.97814	2.80496	3.01867	2.68183	2.14652	2.63646	2.18829	3.70517	3.53808	3.50821	2.49581	2.72366	2.62279	2.32665	9.75683	11.6979	9.2484	9.89106	9.50643	11.2263	14.5927
V	34.5267	33.2925	35.0579	34.0055	34.5332	34.9264	32.4211	32.4966	37.1263	34.113	36.2206	35.8437	35.16	34.301	33.8679	36.9678	36.9327	34.2803	38.5233	40.5567	35.5391	96.2919	90.7124	111.307	125.305	114.711	123.645	89.1237	69.2104	80.6727	84.5302	91.7936	113.16	89.29	91.7212	86.2814	91.7022	94.1615	101.844	111.626	95.2647	97.7808	70.4125	71.1273	80.901	76.1904	81.5165	74.3671	61.1322
	comparison		p value					comparison		p value					comparison		p value					comparison		p value					comparison		p value					comparison		p value					comparison		p value
	1	2						1	2						1	2						1	2						1	2						1	2						1	2
	1	2	0.802957					1	2	1					1	2	0.999953					1	2	0.999965					1	2	0.99317					1	2	0.970734					1	2	1
	1	3	0.653872					1	3	0.875567					1	3	0.697765					1	3	0.5974					1	3	0.484031					1	3	0.528299					1	3	0.759574
	1	4	0.00558488					1	4	1					1	4	1					1	4	0.24072					1	4	0.221537					1	4	0.326078					1	4	0.901611
	1	5	0.309922					1	5	0.998083					1	5	0.990854					1	5	0.606807					1	5	0.0353385					1	5	0.265204					1	5	0.999669
	1	6	0.16859					1	6	0.539414					1	6	0.231123					1	6	0.768414					1	6	0.114604					1	6	0.0398648					1	6	0.898842
	1	7	0.154544					1	7	0.341295					1	7	0.810372					1	7	0.0190811					1	7	0.147481					1	7	0.0358762					1	7	1.95719e-07
	2	3	0.999981					2	3	0.825261					2	3	0.50177					2	3	0.772679					2	3	0.892243					2	3	0.96987					2	3	0.688508
	2	4	0.287841					2	4	0.999997					2	4	0.999976					2	4	0.39487					2	4	0.645252					2	4	0.882415					2	4	0.854037
	2	5	0.987324					2	5	0.994832					2	5	0.94982					2	5	0.780795					2	5	0.20703					2	5	0.829209					2	5	0.998604
	2	6	0.936911					2	6	0.465475					2	6	0.119882					2	6	0.900367					2	6	0.447135					2	6	0.343625					2	6	0.936192
	2	7	0.926416					2	7	0.280379					2	7	0.633554					2	7	0.00739655					2	7	0.513769					2	7	0.318713					2	7	3.85855e-07
	3	4	0.438355					3	4	0.901386					3	4	0.670627					3	4	0.997548					3	4	0.999411					3	4	0.99993					3	4	0.999943
	3	5	0.99847					3	5	0.99275					3	5	0.980006					3	5	1					3	5	0.903395					3	5	0.999512					3	5	0.936128
	3	6	0.982969					3	6	0.997746					3	6	0.989399					3	6	0.999964					3	6	0.989912					3	6	0.896					3	6	0.106356
	3	7	0.978761					3	7	0.975319					3	7	0.999997					3	7	1.25389e-05					3	7	0.994939					3	7	0.875706					3	7	8.90729e-12
	4	5	0.781387					4	5	0.999112					4	5	0.988095					4	5	0.997108					4	5	0.990382					4	5	1					4	5	0.98717
	4	6	0.91181					4	6	0.582173					4	6	0.210083					4	6	0.979073					4	6	0.999942					4	6	0.973937					4	6	0.2088
	4	7	0.922704					4	7	0.377783					4	7	0.788431					4	7	5.00302e-07					4	7	0.999992					4	7	0.96512					4	7	7.31294e-11
	5	6	0.99995					5	6	0.868975					5	6	0.685183					5	6	0.999974					5	6	0.99948					5	6	0.988399					5	6	0.686749
	5	7	0.999903					5	7	0.699313					5	7	0.994653					5	7	1.3145e-05					5	7	0.998655					5	7	0.983337					5	7	1.62231e-08
	6	7	1					6	7	0.99991					6	7	0.968734					6	7	4.39011e-05					6	7	1					6	7	1					6	7	9.83409e-05
[truncated: 14 more columns]
