# Supplementary material for: Trend change analysis in the assessment of body balance during posture adjustment in reaction to anterior-posterior ground perturbation
Source: PLoS One. 2024 Apr 30;19(4):e0301227. doi: 10.1371/journal.pone.0301227 (PMC11060584; doi:10.1371/journal.pone.0301227)
Supplement: S2 File — Results of APA calculation. (XLSX) [file pone.0301227.s002.xlsx]

## Sheet: RECTUS_FEM
	Forward_EMG_RT_RECTUS_FEM						Backward_EMG_RT_RECTUS_FEM						Forward_EMG_LT_RECTUS_FEM						Backward_EMG_LT_RECTUS_FEM
	1	2	3	4	5	6	1	2	3	4	5	6	1	2	3	4	5	6	1	2	3	4	5	6
	-45.9845	-2.73803	-201.216	17.2782	124.54	35.0515	-56.9829	-22.4779	261.519	-44.8208	30.3768	-3.47425	-102.033	8.80186	-137.792	-52.8532	-53.9269	64.0141	-39.9884	-1.25921	82.9964	70.693	2.64428	82.8213
	-44.0972	65.2454	4726.92	-37.5914	-8.83117	-16.1119	-69.215	-47.3807	-67.2658	-44.2279	-30.8962	-97.9465	117.208	180.499	832.212	53.1574	-0.385764	-61.1826	69.13	49.4282	344.299	81.7766	-18.7833	-9.1438
	17.9991	30.5335	73.7149	35.1526	84.8123	47.2891	69.6766	-0.399225	7.43464	12.3564	18.374	27.6437	-72.7483	-33.8532	150.335	-51.1641	-37.2572	46.9261	-147.449	7.70163	88.1173	-24.767	40.7873	-48.799
	-8.47189	30.7667	149.752	-32.2023	6.17421	-37.3751	19.9485	-71.8157	131.929	12.5002	1.34468	20.9917	-69.8545	-58.3464	-31.7879	21.4458	3.752	-17.6372	-4.55353	129.964	5.07793	39.1075	-39.8796	-6.20878
	33.6839	-98.2695	107.249	143.973	-162.134	18.0856	215.81	-150.998	79.8266	-7.02296	-37.4952	-90.4734	18.9642	246.348	171.132	3.13703	84.9298	-171.454	-246.514	-330.456	195.762	83.5142	175.477	-74.3427
	-110.31	29.9897	1369.14	-184.123	179.329	173.674	305.534	-58.9035	88.7939	96.602	-219.002	232.821	98.9629	132.817	1558.94	43.4199	69.1097	49.964	54.6091	0.6633	162.541	100.62	227.538	-136.629
	-204.06	164.729	80.2373	66.4118	279.835	187.052	-46.0082	184.688	143.626	45.9728	112.711	-20.0397	90.3013	-11.5585	37.0221	-48.408	28.5539	60.4789	-24.459	30.1926	66.29	-18.8478	-2.31039	11.6513
	13.258	-51.5908	125.874	-50.9493	83.1164	19.1817	78.744	46.0996	47.8666	-57.4543	-128.254	3.34805	-112.983	147.081	303.784	-35.0306	-81.1237	-63.3058	-264.286	-318.71	6.78992	-147.677	13.457	204.553
	165.567	-141.823	-289.01	327.676	-204.42	106.902	-48.8543	85.6955	-335.949	164.829	78.9103	202.546	-10.6274	-123.225	105.158	-130.788	-18.5873	-68.6409	-7.09691	70.2978	16.3989	127.265	16.2307	60.8133
	36.002	-64.8598	110.095	5.47765	5.59078	-21.7853	-110.699	-106.022	246.369	-6.79488	-63.6499	15.7583	203.748	136.607	175.802	17.4744	276.708	29.7802	205.171	-446.544	454.143	250.668	-45.2703	-62.4744
	22.235	-152.79	283.953	14.4363	16.5324	43.8545	-229.78	8.28983	27.6738	145.215	83.5634	-48.5727	85.6573	255.583	748.129	47.1724	127.681	126.276	89.4339	54.6145	249.768	-80.6706	-27.2288	-61.6844
	-13.5531	-86.6259	-383.873	-51.1914	147.195	9.69758	-132.254	-292.533	182.759	-69.8964	-71.5084	-2.19796	119.03	78.3822	-131.941	-5.2102	84.4738	-54.595	-31.867	-231.44	186.22	-4.33526	41.5166	34.4188
	-18.2537	-9.96737	-112.598	-13.0213	-35.4861	-34.2892	76.8437	45.257	6.08379	-27.41	-14.6476	-6.75818	114.372	43.6645	63.6399	-53.4112	23.3827	48.1326	-108.365	70.9647	81.2633	-1.0845	-39.1827	20.5538
	-49.3059	-17.5796	-29.6552	25.9388	-11.4013	-4.01612	-39.9447	-15.4811	26.4026	10.395	-13.8628	34.7793	128.805	-226.396	-183.397	52.5834	113.808	-244.721	-115.275	57.123	112.635	46.3704	257.986	-137.253
	84.3423	63.8996	-4.42704	-165.136	-29.9559	-68.8506	25.5825	43.5618	70.1551	12.8898	-9.94729	-39.306	67.2714	39.5189	-33.6528	100.694	-136.641	31.5381	-20.6307	-77.3005	-73.3095	-44.0804	9.04549	-19.0161
	-2296.12	30.4031	457.181	1.06201	593.189	17.3757	-79.2793	173.299	-13.4155	113.999	-456.287	21.6657	-707.993	48.6027	393.376	-17.5757	-94.2204	133.404	31.5606	-117.359	634.481	4.18387	55.1549	-5.62757
	-63.8906	-18.8795	273.329	-24.1781	13.6053	13.2217	-65.1147	99.6424	60.8318	-67.0665	-122.532	-27.3849	-44.9556	388.167	4150.31	-20.6826	147.875	58.3022	274.713	159.639	844.691	-1.36146	-2.84074	-28.1958
	4.71786	-79.1663	8.97627	0.54445	-17.141	66.5951	-78.7911	5.93456	-9.10336	-26.9007	77.768	-3.31706	88.5719	84.7619	18.0849	-125.996	-5.00037	61.1395	-28.8923	53.3005	109.021	131.589	-74.8386	-41.7358
	110.378	80.6303	46.0346	125.35	22.7848	27.4581	-249.689	-321.989	67.0101	-24.5535	-118.282	-51.2435	-262.49	-482.109	1032.8	388.109	406.044	-215.275	139.663	107.6	1056.8	144.577	-12.8088	-35.4794
	-419.109	252.574	226.18	413.956	58.273	186.827	225.593	-90.7099	-442.13	119.643	42.9909	-66.4047	0.103717	0.710183	26.1642	-7.99323	-27.2137	44.3377	-78.525	81.6039	113.75	61.5739	-125.796	42.8595
	17.2526	3.8253	-0.0641139	-0.0463542	-21.0538	-7.35504	-33.6933	-36.4436	101.535	-6.6957	31.7435	-16.7476	-11.2282	-18.8204	42.529	46.1834	-22.8476	-3.15835	-12.6439	3.66354	13.641	7.5494	-26.4548	26.8418
	19.5762	-116.543	321.122	85.8959	2.30163	107.091	13.0426	72.1711	-36.9166	-170.208	-68.146	-159.306	141.464	450.221	-256.418	-468.893	-339.818	-1476.58	537.781	-98.6424	167.431	-190.849	162.055	664.218
	30.8987	47.2108	361.11	43.0421	88.0645	123.397	0.249154	5.48437	28.3039	21.5067	17.8614	59.0498	-3.07082	46.6567	323.633	6.59119	19.2111	11.6894	135.474	-160.881	86.3749	-82.0803	-11.6494	4.40615
	-62.2118	-21.1818	-33.9822	-1.72243	-36.2866	26.604	79.492	119.153	-54.5261	-12.9159	-21.9841	-40.152	136.493	154.086	106.591	173.258	197.453	-111.765	335.466	14.785	-284.45	176.354	-181.482	-173.168
	122.545	194.119	487.321	23.3401	-27.0911	195.216	406.527	171.055	680.459	-40.6871	22.2874	51.1444	91.5348	-138.135	631.022	-4.20226	-122.89	740.255	-88.6653	-90.3474	1077.98	-32.0111	98.6119	612.221
	14.4316	-7.46958	-20.1715	-30.3803	-25.8769	-9.82336	-44.1787	-58.5638	-5.16468	-9.6107	-21.2587	4.36929	10.6472	-30.0826	47.9663	-12.8318	13.5484	0.634053	-40.5604	-6.03661	24.1864	-18.5617	-17.9795	-0.814156
	81.6465	-82.0245	1809.46	396.344	65.374	78.4763	-37.07	271.154	743.629	-192.231	-104.878	16.8672	30.9561	-3.93973	613.114	-144.799	25.5569	-113.764	32.7849	-295.623	228.854	-63.559	33.9818	-19.1879
	124.167	-68.3054	42.9087	30.7206	42.3353	67.2359	85.1037	196.757	580.037	80.8421	37.4399	-20.854	157.69	-53.0348	15.4133	74.1617	-64.0255	-54.2942	-12.3492	-418.378	272.963	173.814	8.10301	133.434
	476.534	3.82092	21.3018	-63.3379	-31.0506	-29.6296	-22.5756	66.7292	31.5027	72.1576	10.641	23.4669	-127.84	130.361	62.5929	-97.4453	-186.467	89.5589	-76.5741	12.8824	80.3394	20.7406	-0.562741	-110.115
	-34.6327	67.779	194.185	-23.5028	-17.7175	-57.5927	-66.2437	-18.2938	-150.407	28.4586	58.9134	32.7482	16.1898	-67.5982	123.322	-66.8732	-2.11391	-4.38971	-48.3791	-38.1239	60.8239	35.5672	4.90401	-32.2197
	-16.1203	139.101	51.5984	5.09308	-27.5111	0.398724	150.986	-768.908	83.7535	-0.536543	30.3992	-107.466	-34.1889	-146.69	-47.9204	18.0218	-53.1152	-153.167	-50.087	-281.871	9.53968	91.0886	-2.22113	-213.321
	9.75646	25.5916	-67.2283	-38.8869	-3.89957	-88.0663	-99.4519	-54.9298	-21.5807	15.0147	-64.4162	79.9571	12.61	55.8047	95.0175	48.8517	-54.1932	2.42888	-41.9564	4.00955	-178.083	86.5521	-124.938	81.2657
	6.47973	295.302	76.5867	-95.2452	-38.0535	-87.4069	188.575	86.0894	-13.6043	-159.761	-102.036	-79.5429	99.6028	99.9029	-166.21	-89.7375	150.643	-284.729	-184.43	11.1797	63.2481	124.268	310.546	-197.943
SR	-5	14.7169	340	17.8625	39.3449	27.5112	26.8903	-4.19471	62.5153	-1.97474	-11.7211	12.9902	37.2836	28.3114	450	-22.5964	7.58261	-30.04	22.6163	-6	150	38.4248	2.77179	26.9341
SD	390.012	311	828.499	141.406	125.604	80.8949	167.162	218.671	255.492	78.44	122.641	94.527	183.401	163.476	640	122.501	138.061	290.205	182.631	181.867	337.665	110.132	123.248	187.656
V = 100SD/SR	-7800.23	2113.22	243.676	791.636	319.239	294.044	621.643	-5213.01	408.688	-3972.17	-1046.32	727.682	491.909	577.423	142.222	-542.128	1820.76	-966.063	807.52	-3031.12	225.11	286.618	4446.49	696.723
Median	8.1181	0.541445	49.1353	0.803231	9.88975	17.7307	-28.1344	-7.94019	29.9033	-3.61612	-11.905	0.575041	73.8421	24.1604	100.088	-11.5919	-1.24984	4.14107	-22.5449	2.16342	87.2461	28.1539	-2.26576	-7.67629
IQW range	37.7062	61.5872	110.759	39.8164	51.676	43.7213	73.8886	75.451	71.9585	32.0442	50.1202	35.7063	63.7885	87.6183	133.843	60.9739	68.1383	61.7624	67.726	101.167	113.097	60.7623	38.919	59.3009
100 Kw/Med.	464.471	11374.6	225.416	4957.03	522.521	246.586	-262.627	-950.243	240.637	-886.149	-421	6209.34	86.385	362.653	133.725	-526.003	-5451.78	1491.46	-300.406	4676.23	129.63	215.822	-1717.7	-772.52
	comparison		p value				comparison		p value				comparison		p value				comparison		p value
	1	2					1	2					1	2					1	2
	1	2	0.999986				1	2	1				1	2	0.96574				1	2	0.990825
	1	3	0.10329				1	3	0.537034				1	3	0.626304				1	3	0.0011687
	1	4	1				1	4	0.99999				1	4	0.10329				1	4	0.567267
	1	5	0.918687				1	5	0.999913				1	5	0.582381				1	5	0.999532
	1	6	0.911764				1	6	0.998918				1	6	0.401588				1	6	0.999969
	2	3	0.15017				2	3	0.577733				2	3	0.167369				2	3	8.27876e-05
	2	4	1				2	4	0.999999				2	4	0.488541				2	4	0.214895
	2	5	0.960063				2	5	0.999724				2	5	0.965103				2	5	0.939713
	2	6	0.955687				2	6	0.999532				2	6	0.885448				2	6	0.969392
	3	4	0.125318				3	4	0.635466				3	4	0.000510811				3	4	0.198616
	3	5	0.613648				3	5	0.388752				3	5	0.0182915				3	5	0.0041174
	3	6	0.627451				3	6	0.780932				3	6	0.00717562				3	6	0.00244569
	4	5	0.942004				4	5	0.99901				4	5	0.932986				4	5	0.772143
	4	6	0.936408				4	6	0.9999				4	6	0.984733				4	6	0.689403
	5	6	1				5	6	0.990073				5	6	0.999783				5	6	0.999993

## Sheet: TIB_ANT
	Forward_EMG_RT_TIB_ANT						Backward_EMG_RT_TIB_ANT						Forward_EMG_LT_TIB_ANT						Backward_EMG_LT_TIB_ANT
	1	2	3	4	5	6	1	2	3	4	5	6	1	2	3	4	5	6	1	2	3	4	5	6
	20.8965	30.9712	-22.8776	-8.58158	64.8135	49.4182	-217.515	40.8559	686.328	47.4219	-28.1214	-158.109	127.33	-242.859	-202.503	12.9252	-17.6863	110.625	-235.341	-155.839	304.595	-67.8738	-71.2515	112.342
	47.928	229.352	2263.38	127.27	136.321	-3.97773	-79.3753	22.3727	291.396	42.252	54.4563	18.6541	196.939	135.577	6641.68	-165.131	-22.1874	121.196	-45.2305	2.12341	212.398	129.395	-176.624	-187.342
	34.3714	-16.57	12.4507	76.3957	-78.1334	-89.0973	86.649	195.212	-87.7042	-89.6184	-22.0579	0.854951	-100.175	172.443	1704	108.99	174.867	188.56	102.17	113.042	-199.991	223.843	-35.2353	-13.1683
	3.9629	6.14584	14.376	4.82922	-7.5973	3.96447	-12.3386	-73.8169	-3.66757	0.710219	-4.65362	-3.42164	-115.826	-37.2584	310.131	-246.117	-181.107	22.54	84.801	-164.991	94.9041	31.2643	211.754	76.217
	118.156	66.2515	4096.32	-29.3207	16.2827	65.1607	-139.543	-40.0888	5851.45	-166.682	-192.457	116.952	228.448	558.047	5377.05	-15.5987	-35.4786	-214.73	-160.858	-1558.51	7147.23	-74.0147	249.445	-37.3285
	89.2448	-0.254072	8732.25	3.309	-85.8017	102.223	74.2002	-70.4082	1386.65	-7.38867	-12.7627	-80.555	67.8583	8.94103	11776.2	-62.7712	-34.5448	59.3239	251.209	-34.0998	2010.37	-42.3379	-10.0531	14.7103
	-3.2442	-16.049	304.234	45.7869	0.876553	37.6372	-169.389	-13.5938	765.981	-22.7479	-60.5223	-39.4473	-1.13038	62.3071	208.247	-12.894	-98.0647	67.3245	-45.2396	-18.2232	67.4803	37.2175	-42.6341	-11.7661
	97.3831	108.598	-505.871	-255.541	-45.6192	110.009	-56.4331	213.852	160.037	-80.9323	1.30162	-40.0346	133.278	12.565	58.2353	-71.1848	-460.271	406.936	-651.477	462.312	700.702	1509.73	-553.426	994.767
	-50.6963	-111.01	-49.0699	-18.2205	-66.5163	-44.8562	86.9597	46.0547	71.0246	-115.494	37.4342	-41.1956	-15.5796	-49.8263	272.083	149.091	-9.50862	96.75	58.4056	-56.3526	123.318	-27.6874	78.4319	101.038
	56.1907	15.7642	-164.647	17.9971	141.935	337.561	-105.553	-31.1731	2613.51	23.9591	133.898	158.117	-37.128	33.8692	-117.065	-52.345	127.566	91.8093	25.5358	15.2122	3517.65	48.377	-145.811	68.8683
	187.208	-267.541	311.437	74.6873	99.1088	4.9323	-78.6509	-85.6952	513.032	4.71677	-121.867	295.034	155.336	5.47107	2852.53	33.4586	1550.19	341.01	-67.4181	175.874	574.171	-473.529	665.935	163.157
	119.43	15.2349	-918.708	91.6221	106.696	22.3318	190.309	-175.326	-20.3293	-12.3593	36.545	26.6442	-65.3014	17.8607	-1761.27	1009.23	-6.20197	-82.152	44.1631	23.6387	37.3126	-7.40446	-42.3332	-26.2714
	-28.529	-54.237	343.328	-27.9578	-142.041	79.601	106.97	-241.107	6.38758	-65.1689	-5.68891	712.477	-272.302	-34.4591	-25.7994	2.55811	-21.8755	109.403	-5.41709	27.9121	130.054	9.77923	-64.7096	139.248
	20.9608	-22.9737	59.2066	27.9074	121.379	-191.061	-267.309	187.664	-396.451	181.233	150.294	155.015	58.2486	60.9455	517.01	160.023	0.883508	-164.883	-7.51118	-108.625	65.6496	-68.4782	22.7371	32.0404
	17.9468	63.8032	100.427	71.3966	-5.06522	35.749	-25.2801	267.722	315.538	0.840136	-3.58954	20.0811	-25.7601	-44.4465	24.8567	57.8229	24.3096	5.82521	-15.8902	-3.99852	383.643	-35.3611	-11.5021	-1.79797
	-2022.85	-125.714	362.388	-39.0735	97.445	52.6775	-90.2242	232.322	1401.92	51.3178	-147.322	-154.338	-3849.34	42.2763	186.076	-60.1788	142.822	207.561	-121.39	-23.4524	3160.88	-90.2549	22.385	29.0339
	-33.6149	-46.2381	3913.58	-10.3419	65.4107	76.0886	-51.4988	77.9074	929.375	14.6715	23.5585	-71.6692	31.004	-79.2025	14731.4	-4.24174	34.3773	177.037	24.1119	-109.644	2264.15	-14.8394	-183.59	81.5606
	684.896	-5.88834	13.0048	382.971	-41.7595	-21.6163	13.4017	-3.32658	-81.2098	226.28	102.429	-9.05915	2732.98	-80.7437	-118.175	1956.88	66.1264	2.92126	177.343	-69.1237	25.602	817.829	-25.7069	-27.7231
	-7.08579	40.0215	36.9837	186.012	-4.07921	50.8702	127.102	146.771	-82.0625	31.1466	-16.5905	-52.3127	-4.50164	-23.2662	-9.48076	102.982	-63.6656	-70.7365	134	-78.856	85.0399	143.628	-19.7137	28.6569
	39.1094	-73.9284	2360.85	79.9775	-31.3018	100.009	16.2744	-68.3808	-580.334	-35.0116	191.167	-77.3368	-16.8463	43.0415	-53.7154	-2.47444	-35.2936	7.33287	1.78213	9.56058	72.4749	1.18614	14.4602	-15.8834
	9.25244	-40.2231	105.76	35.1744	-73.0095	13.5458	-65.3923	-116.963	92.2148	-48.0959	-78.5406	-26.2965	26.8586	84.0816	-85.0774	-66.8393	-9.83796	21.3656	24.8205	217.649	203.899	108.166	-2.7226	-59.1088
	0.673964	20.9073	203.5	122.111	-24.2901	175.619	-95.6256	-77.1082	934.951	-86.3299	24.3729	-24.1984	29.8047	-17.2978	234.923	54.1062	-55.3874	85.8071	51.3987	48.1117	508.799	72.0575	14.8841	-4.25652
	20.7291	-5.16161	373.941	-27.573	40.2694	-29.3737	41.594	2.85218	107.801	63.0398	-23.7502	59.6571	-28.8921	-33.0581	307.276	-105.137	34.3655	12.9942	-2.29369	22.4789	33.6893	-6.13857	-4.471	-7.82161
	-49.8871	-61.6281	-152.677	374.024	42.2099	570.834	-115.336	2453.9	-291.425	-229.17	2.55625	312.332	-175.016	-260.812	411.325	271.404	99.6702	-402.469	263.587	-165.913	353.049	-290.169	215.441	156.012
	-43.6897	30.5869	1343.26	-92.2771	-33.2306	82.871	-132.919	178.486	851.659	-7.27221	-106.524	29.8288	93.846	-102.861	3901.15	24.7559	-114.345	109.638	-11.6743	121.95	4392.37	-44.1932	444.066	20.1543
	-4.78543	-15.1932	-86.9484	-34.8831	1.1566	38.8286	16.0876	39.8023	408.896	73.7067	-42.4999	-130.94	24.8977	14.5829	-2.29502	-19.6136	-53.4269	17.8781	-7.54489	-78.3589	9.66072	-61.5125	-164.233	190.319
	320.985	-106.298	7246.33	-122.478	-262.516	-47.4174	170.514	510.28	4368.42	-1129.2	-58.8581	150.517	125.719	-44.3553	693.23	490.108	-57.5785	-234.302	-3.44104	-68.8837	-185.144	-178.629	37.0103	103.468
	-35.7029	115.515	84.5645	36.3816	5.79108	20.633	38.515	283.867	81.5589	29.8454	-130.958	-28.201	-2.80711	-22.5688	390.26	-49.8732	-79.37	18.0784	-235.164	214.437	-29.6984	-63.1095	86.8916	-26.0758
	-137.227	-84.9777	12.8329	-7.99017	335.285	-2.97612	51.8516	-8.89745	62.3693	-20.8827	-5.0416	284.098	-113.883	-227.737	-24.992	92.3783	-56.6033	45.9035	-35.071	-99.69	756.236	20.3668	101.584	-2.42317
	-22.9053	-39.9584	177.116	-22.8245	-51.9489	-2.79513	-60.3724	37.407	241.753	-21.1713	22.2622	-8.21466	-10.0855	53.9894	594.488	28.6538	11.9862	-165.847	12.4223	81.7545	186.5	66.5614	34.5621	-246.871
	75.3306	3125.91	42.1612	-368.546	-22.6051	-918.719	330.195	-912.648	4495.38	4.27866	162.903	-534.75	0.269051	1912.78	143.177	71.299	-114.131	-68.0471	-120.859	85.2922	1072.4	-36.6095	-190.397	127.393
	-144.709	-141.463	532.859	-69.3647	-136.262	-1397.7	81.0374	-146.829	-178.794	20.5884	-112.697	-88.5246	56.4517	64.8213	1313.49	12.8041	-60.7677	-1479.2	55.6744	-69.8588	-1915.85	-6.92238	-11.6909	-9.03092
	-213.661	-92.7118	176.64	-217.711	97.7777	118.079	142.329	160.133	128.688	-159.736	91.71	-175.988	17.6341	112.524	26.9934	-62.5642	-105.162	-52.7923	123.902	88.845	-149.588	157.406	141.838	-116.79
SR	-5.7408	165.232	833.794	4.92747	-4.7895	-18.2039	0.706213	87.2476	703	-56.5916	79.6985	17.4793	-6.85163	204.47	1305.47	98.3596	18.8291	0.13753	12.7551	-62.4825	656	38.4661	20.6614	57.0672
SD	320	500	700	141.196	111.658	305.966	126.13	350	868	209.519	570.568	187.907	399	489	724	364.943	276.466	287.853	198.671	327.032	921	315.857	190.738	197.188
V = 100SD/SR	-5574.13	302.605	83.9536	2865.48	-2331.31	-1680.78	17860.1	401.157	123.471	-370.23	715.908	1075.02	-5823.43	239.154	55.4589	371.029	1468.29	209302	1557.58	-523.398	140.396	821.13	923.161	345.537
Median	13.5996	-5.52497	103.094	-8.28587	-4.57222	36.6931	8.32225	29.8898	144.363	-9.87396	-5.36525	-8.6369	9.19543	7.20605	197.162	15.346	-28.3661	21.9528	-0.255779	-0.93756	158.277	-7.16342	-3.5968	10.8545
IQW range	51.4445	48.7696	172.373	53.6785	54.944	49.6301	86.379	121.899	381.116	50.0539	50.2556	65.9092	44.6843	52.2739	298.324	70.1507	41.975	76.2049	50.2068	78.367	320.723	59.599	65.0371	55.6866
100 Kw/Med.	378.28	-882.713	167.201	-647.832	-1201.69	135.257	1037.93	407.829	263.999	-506.929	-936.686	-763.111	485.94	725.416	151.309	457.126	-147.976	347.13	-19628.9	-8358.61	202.634	-831.99	-1808.19	513.03
	comparison		p value				comparison		p value				comparison		p value				comparison		p value
	1	2					1	2					1	2					1	2
	3.13797e-09	4.95233e-10	2.31922e-08				0.979245	1.12205e-08	6.2716e-07				6.55036e-10	1.68458e-09	1.71101e-08				7.17412e-06	7.71949e-08	4.11831e-06
	0	0	0				1	0	0				0	0	0				0	0	0
	0	0	0				0	0	0				0	0	0				0	0	0
	0.00397706	0	0				0.00213806	0	0				0.00921681	0	0				0.00231613	0	0
	1	2	0.958998				1	2	0.893576				1	2	0.999972				1	2	0.986596
	1	3	0.101528				1	3	0.0257137				1	3	0.196463				1	3	0.0246274
	1	4	0.993322				1	4	0.975362				1	4	0.999952				1	4	0.999481
	1	5	0.9518				1	5	0.999978				1	5	0.650265				1	5	1
	1	6	0.994566				1	6	0.999999				1	6	0.994887				1	6	0.985939
	2	3	0.00801285				2	3	0.339271				2	3	0.131083				2	3	0.0024955
	2	4	0.999762				2	4	0.452233				2	4	0.998894				2	4	0.99952
	2	5	1				2	5	0.815425				2	5	0.763207				2	5	0.990073
	2	6	0.736629				2	6	0.924189				2	6	0.980238				2	6	0.775089
	3	4	0.02056				3	4	0.00181343				3	4	0.29226				3	4	0.00826065
	3	5	0.00713153				3	5	0.0147447				3	5	0.00188963				3	5	0.021606
	3	6	0.317697				3	6	0.0336737				3	6	0.490833				3	6	0.147241
	4	5	0.99959				4	5	0.99252				4	5	0.515014				4	5	0.999732
	4	6	0.880544				4	6	0.960063				4	6	0.999494				4	6	0.920363
	5	6	0.716551				5	6	0.999832				5	6	0.311943				5	6	0.981492

## Sheet: LAT_GASTRO
	Forward_EMG_RT_LAT_GASTRO						Backward_EMG_RT_LAT_GASTRO						Forward_EMG_LT_LAT_GASTRO						Backward_EMG_LT_LAT_GASTRO
	1	2	3	4	5	6	1	2	3	4	5	6	1	2	3	4	5	6	1	2	3	4	5	6
	69.8175	-42.6317	42.2281	-47.5746	15.3366	8.53317	5.99939	16.3297	-14.1806	-59.2067	-23.3047	17.706	262.828	332.754	-56.3307	522.589	-500.216	-69.6185	-404.208	-454.369	-21.823	-182.208	445.451	-345.961
	-36.2796	91.7875	285.057	93.2383	23.3004	6.97507	-90.8375	104.673	-58.1963	-117.631	-72.2742	-98.3163	-49.6095	107.611	1969.85	-102.813	-160.671	-594.709	-64.9558	-134.493	260.006	502.87	498.214	207.533
	-326.772	-19.6351	298.279	160.301	163.285	-258.028	-706.114	671.779	-402.037	42.7858	-164.03	-499.856	-286.562	217.287	689.564	-129.941	155.451	94.6558	-122.339	173.037	-167.147	-1.65154	44.6584	145.022
	-31.4498	-60.3774	-450.886	-83.7434	129.013	-55.381	-76.469	-157.073	197.856	-64.9176	-109.383	69.0308	-17.9642	-153.952	-892.965	-50.317	95.707	-142.442	-247.14	-596.15	77.7695	-21.3679	210.132	-10.0927
	-409.781	-226.673	1249.39	-89.0804	-45.8008	267.271	-544.5	197.009	2351.25	242.077	107.807	-458.245	77.9502	-20.3222	1260.67	19.9299	40.5648	176.649	-154.34	-224.303	1424.48	-33.5327	179.486	-137.364
	-157.418	224.954	632.705	8.84052	-731.34	-35.1743	98.8923	-155.176	1958.94	65.7842	-449.39	78.6143	-52.2971	-53.567	962.991	-53.7483	-80.6559	-15.1778	266.34	120.539	1472.13	-168.651	18.8838	46.423
	-18.9393	53.2909	-93.6771	67.0822	-124.39	44.9407	-4.47931	-24.8965	-35.494	-33.5915	-0.685337	-5.86695	22.5838	172.649	287.422	82.8258	267.135	22.9231	-13.0426	157.712	-3.24997	33.8124	-130.827	1.70852
	-161.537	-227.083	-238.851	-34.1822	-166.474	280.337	171.123	170.708	320.811	140.49	144.781	89.9786	12.0056	65.0956	-669.108	214.139	253.177	230.738	334.682	-245.077	368.994	222.251	-328.449	-315.425
	-32.6723	-85.3828	824.608	102.874	-52.1764	25.8227	85.7458	346.234	397.342	-106.519	-99.238	23.7482	-270.708	1105.18	2151.41	-8.72874	74.5988	102.962	213.127	172.237	62.0206	-60.6931	4.37661	-43.4524
	-4.25883	-174.893	-313.663	-89.837	151.534	-21.4086	245.203	-223.215	-12.7517	-138.383	-314.895	173.694	-297.825	259.482	62.9596	115.033	-43.5489	-50.2858	-426.907	140.22	53.25	-200.138	-260.853	48.5494
	-11.0181	90.6847	558.162	9.17147	-105.204	380.621	7.93692	101.078	202.732	33.5963	77.3602	-141.692	44.2082	9.88754	789.607	237.549	105.459	284.173	134.128	165.403	76.0648	-3.29336	152.083	21.5259
	32.5999	-169.284	237.527	-89.9753	18.2389	1.15986	120.672	132.529	43.2076	-6.9384	-5.78619	-13.3937	7.79973	0.453689	72.6823	2.87616	2.21095	3.12764	72.7278	34.939	9.88035	22.2179	-3.0156	-36.0488
	-0.428519	20.7292	234.053	177.491	-98.7057	35.1753	218.528	-145.612	-46.989	-182.733	126.383	-11.144	-57.154	21.8569	-1.30623	34.2036	-110.258	44.0278	239.465	226.143	230.124	-74.5215	135.325	-24.7878
	222.234	-278.953	400.307	-5.2565	40.1686	-195.934	153.055	24.7634	31.5315	-179.165	-172.758	-63.094	13.3427	-44.8141	-108.275	100.104	-141.277	58.5409	90.1989	87.7315	191.544	116.435	7.28165	85.1816
	71.941	-64.6428	208.097	112.904	-109.558	53.8354	54.3977	151.563	-91.6095	7.50447	-48.0973	29.9469	-12.234	128.243	67.9634	33.4985	41.7865	82.51	223.252	-128.771	4.18331	-136.838	-99.8096	41.063
	1364.32	-3062.58	5019.74	269.85	-1058.75	5355.49	-214.253	1535.08	4553.46	1708.68	549.852	132.09	13.9144	35.9969	1512.49	228.655	-148.91	796.872	242.533	7.44767	748.084	348.877	140.386	32.2518
	59.4132	523.064	2396.79	89.2687	79.7297	739.012	168.345	436.529	2283.18	-286.306	-384.615	-601.192	-116.425	641.783	1390.5	-34.4697	396.236	428.247	230.888	293.51	2610.11	342.582	-398.028	22.3098
	333.468	-277.53	113.754	-242.277	-272.492	264.829	97.8027	57.4757	-58.4547	63.6186	181.91	-127.326	144.052	103.399	-18.4373	-8.67187	-48.8569	38.0802	259.684	45.7426	115.618	42.9433	156.252	-79.5446
	105.605	692.778	1603.46	1282.65	165.878	265.006	463.827	192.047	1315.84	-8.79351	403.916	1000.97	6.09973	744.22	762.78	-430.504	611.203	-25.6333	93.9888	740.716	286.771	1154.65	866.738	-236.911
	203.399	165.108	-180.814	21.4742	-449.767	527.338	274.913	-23.2217	1956.65	417.512	423.219	-218.697	10.9731	-104.003	21.6121	-74.9353	337.397	-7.37357	-56.9344	-368.202	761.805	-6.6137	270.932	-71.2454
	-4.06992	50.3565	639.17	-305.963	-153.84	17.4714	-103.665	59.9202	-153.701	164.141	36.1182	-377.795	-44.3077	167.986	843.519	-4.79287	-106.917	88.34	-78.1218	337.017	500.671	-388.763	-459.437	-2.88436
	-74.9975	56.9341	224.037	-48.1943	45.6097	178.077	-30.9805	-46.7765	393.022	56.9013	33.786	16.8513	-75.6483	134.702	800.766	37.9109	-34.5639	717.1	-28.0593	228.729	-69.9698	-108.872	15.4579	-101.329
	-298.524	-37.9207	1129.9	63.0431	132.34	-317.452	134.43	-434.269	-57.5592	-0.39584	71.6318	-180.675	-124.37	-115.716	1565.66	-95.1617	1.87461	10.2072	103.511	255.867	78.1985	-6.29009	52.234	140.182
	176.249	597.171	-761.002	-49.667	554.311	517.472	-610.354	372.674	-481.348	-109.153	-177.444	-333.915	462.175	-324.77	46.966	-48.3039	-45.3129	-445.968	-349.994	-317.073	-214.935	475.543	-509.388	305.507
	46.5794	266.096	1721.51	162.959	18.0046	1153.4	0.10299	-28.2098	141.486	-106.878	-382.662	259.871	-117.735	57.4361	2558.35	-22.9856	-242.962	1591.3	-269.981	229.156	13.544	-241.374	120.781	351.457
	59.6768	35.2467	153.712	29.2552	48.6525	80.5927	-74.7793	130.224	529.905	108.642	51.137	10.7548	-50.0377	64.8879	65.2217	-12.3075	-60.9251	5.85829	33.3749	-53.0839	49.9426	104.86	74.005	-24.1943
	25.4174	-144.132	3039.74	-603.121	-494.037	43.1576	-56.8231	463.139	34.8266	218.559	-29.2424	71.9826	11.1343	-191.803	650.165	11.316	-52.5347	-407.617	97.8771	226.822	-465.627	-29.104	-26.9618	-38.4129
	343.224	123.009	-44.5902	-338.8	-249.303	54.8919	154.458	-25.3833	207.339	-107.993	183.131	-187.635	6.46771	284.386	-106.106	157.245	90.0673	92.734	-1128.96	29.8196	-77.2366	59.8324	282.781	-217.388
	69.2639	319.919	389.712	-143.867	194.374	-204.689	-629.173	517.722	-272.795	309.578	218.138	-169.967	191.756	220.836	-167.628	-41.8795	-95.3087	117.293	-428.939	-57.6632	38.0659	46.9909	119.377	169.543
	-85.4401	287.928	777.179	-72.0519	-188.346	-327.314	-70.014	151.463	123.547	258.475	73.4709	-531.752	-82.9497	79.1424	1179.06	-46.3691	58.9892	-268.549	-40.5657	653.363	457.252	1.15601	19.0603	-288.277
	-29.6599	41.5357	-7.414	57.9134	21.6597	14.9772	17.9212	-0.858033	29.4196	0.841014	-63.6075	64.0421	229.845	-127.843	-132.024	1518.48	-17.2457	-848.576	-427.71	867.343	90.1414	-52.2173	2.14994	3.11678
	-157.83	-14.4244	587.306	243.683	56.944	138.241	556.153	-390.186	-180.964	-195.068	-201.981	-165.882	-30.0213	130.668	761.35	-163.169	-160.356	91.4953	-171.488	-158.816	199.906	24.8442	110.172	-30.3585
	277.714	142.628	234.825	237.804	267.357	-429.605	-228.249	-142.872	-24.0102	-137.686	-377.04	-195.559	-184.628	-58.9087	-50.8475	-113.093	159.951	126.127	-113.89	132.868	-943.659	91.7447	-172.041	53.7279
SR	30.336	-37.036	648.562	41.3322	-72.75	243.728	20.5133	107.906	452.71	51.4539	-14.2713	-79.2691	-32.4459	89.9945	510.626	31.0586	-4.89804	93.5291	-32.0922	103.228	194.415	44.0051	118.738	-9.84852
SD	275.476	300	600	277.32	272.836	888.639	306.707	359.426	500	312.185	216.433	279.606	166.308	267.538	500	296.003	201.29	394.274	319.399	304.972	592.115	270.477	604.903	162.399
V = 100SD/SR	908.083	-810.024	92.5123	670.953	-375.032	364.603	1495.16	333.091	110.446	606.728	-1516.56	-352.731	-512.57	297.283	97.919	953.048	-4109.61	421.552	-995.256	295.436	304.562	614.649	509.445	-1648.97
Median	-4.16438	27.9879	291.668	25.3647	-15.2321	53.0839	12.929	58.698	74.7351	0.222587	-23.6201	-48.3423	-15.0991	46.7165	256.647	-8.7003	-39.0564	51.2843	-30.3665	126.703	69.0427	-0.247765	18.9721	-6.48854
IQW range	77.1198	150.36	383.503	95.6083	109.093	129.297	113.848	109.995	209.542	106.773	107.855	120.707	62.7616	108.619	423.493	60.7192	106.335	84.4818	180.289	142.784	134.858	86.3229	117.276	62.7438
100 Kw/Med.	-1851.89	537.23	131.486	376.934	-716.207	243.572	880.557	187.392	280.38	47969	-456.626	-249.691	-415.664	232.507	165.01	-697.898	-272.26	164.732	-593.71	112.692	195.325	-34840.6	618.151	-966.994
	comparison		p value				comparison		p value				comparison		p value				comparison		p value
	1	2					1	2					1	2					1	2
	2.04328e-06	6.25971e-08	1.33039e-05				0.00480406	0.000437535	3.59045e-07				0.0155979	0.000108829	0.0152609				0.0070202	0.402035	1.11984e-05
	0	0	0				0	0	0				0	0	0				0	1	0
	0	0	0				0	0	0				0	0	0				0	0	0
	4.65259e-05	0	0				0.00849227	0	0				0.000299348	0	0				0.115289	0	0
	1	2	0.999997				1	2	0.965103				1	2	0.328392				1	2	0.346287
	1	3	0.002413				1	3	0.671655				1	3	0.000732792				1	3	0.364651
	1	4	0.998715				1	4	0.998003				1	4	0.97778				1	4	0.99712
	1	5	0.925792				1	5	0.942904				1	5	0.999381				1	5	0.928933
	1	6	0.622858				1	6	0.339271				1	6	0.171882				1	6	0.999988
	2	3	0.00371141				2	3	0.984733				2	3	0.328392				2	3	1
	2	4	0.999747				2	4	0.811829				2	4	0.790521				2	4	0.650265
	2	5	0.886138				2	5	0.512702				2	5	0.544005				2	5	0.908775
	2	6	0.695987				2	6	0.0545021				2	6	0.999467				2	6	0.263678
	3	4	0.0103211				3	4	0.386629				3	4	0.011825				3	4	0.670538
	3	5	3.33535e-05				3	5	0.154946				3	5	0.00289047				3	5	0.919249
	3	6	0.242577				3	6	0.00633927				3	6	0.537034				3	6	0.279542
	4	5	0.742858				4	5	0.996912				4	5	0.99882				4	5	0.996403
	4	6	0.853469				4	6	0.619408				4	6	0.583543				4	6	0.989275
	5	6	0.112938				5	6	0.885448				5	6	0.334303				5	6	0.874065

## Sheet: MED_GASTRO
	Forward_EMG_RT_MED_GASTRO						Backward_EMG_RT_MED_GASTRO						Forward_EMG_LT_MED_GASTRO						Backward_EMG_LT_MED_GASTRO
	1	2	3	4	5	6	1	2	3	4	5	6	1	2	3	4	5	6	1	2	3	4	5	6
	14.9444	-763.971	133.052	332.05	-84.2444	687.867	1020.54	-651.32	179.321	-2024.33	-932.803	-1234.48	308.356	-588.113	170.782	137.523	-292.367	241.739	162.492	502.754	-865.461	200.442	129.572	-339.081
	-733.918	296.361	42.0923	-74.4061	-97.7825	-375.504	25.2214	114.8	415.307	240.244	222.791	126.454	-454.811	1107.35	3393.23	-40.3258	107.603	-336.421	-413.004	-498.284	245.022	1269.7	953.561	543.284
	-198.923	3222.91	698.512	211.186	602.017	-390.219	346.453	-472.25	-3668.11	202.961	-852.214	-298.037	-263.377	5315.76	4150.87	76.5957	695.45	4807.44	1379.35	1963	-4883.38	2064.61	-14.6043	-117.285
	971.204	-774.289	1339.94	11.1432	2147.43	-1348.79	-162.849	-1465.56	1279.54	139.273	95.8188	1015.61	-1272.8	-138.08	-19.6216	-168.912	3728.31	-309.347	-1862.45	-2351.75	1605.61	80.0525	-645.239	2444.22
	-287.802	-123.779	854.062	-37.3944	-165.877	356.111	-50.3763	83.8159	1977.05	-299.886	1551.6	-136.16	-117.421	55.4696	815.448	-9.46968	-247.752	340.658	83.698	-26.0621	1340.81	59.9817	1067.01	-42.28
	-55.8762	92.986	251.331	-186.256	221.567	95.0103	339.541	-74.9227	1211.81	34.7579	-354.855	26.3773	10.5063	282.838	632.022	-29.3335	476.973	55.4448	820.361	-162.083	2295.86	-23.5649	-476.764	-104.836
	-58.9496	212.189	-171.282	60.0397	-720.06	409.739	10.9745	-146.003	138.889	-327.09	-98.5626	173.951	16.6889	-12.9971	164.619	-105.765	448.886	51.811	72.909	-183.029	40.061	-61.7594	-127.17	207.133
	-1576.14	554.593	-1643.5	657.329	-1222.5	1518.22	232.296	1075.18	-139.261	139.664	139.359	221.504	2707.23	333.976	3104.15	2553.5	67.3333	1433.85	1928.91	968.088	203.281	-172.57	-83.0089	-106.371
	113.797	157.613	804.06	69.2353	-176.213	94.101	174.684	254.127	376.509	-281.145	-65.9284	44.0701	-126.962	575.854	1009.99	-25.8036	236.627	164.467	40.4903	21.3063	162.137	-99.8702	21.0678	193.824
	-39.9534	-87.2078	-488.464	14.2788	114.262	697.543	-314.748	-61.5529	-148.604	82.8014	62.7554	87.9271	3.47509	-398.047	-455.083	-267.25	456.104	302.021	-85.0575	38.4201	-82.5979	-76.0731	-64.0391	112.61
	-124.59	-837.168	950.703	-3.31491	-39.3351	2277.25	-36.7358	-350.666	178.464	176.555	791.544	-1198.65	-3.551	-202.735	328.745	145.217	-196.503	1714.64	-185.765	853.936	-354.262	43.2019	466.24	-473.37
	-3.68708	-55.9764	104.601	-53.113	24.3962	-39.6778	9.35262	30.2852	16.2928	46.4394	-18.0161	-26.5816	-90.2681	-8.43672	65.897	-94.3075	-24.7517	3.53622	20.9198	-26.6816	60.0715	-26.0246	-42.8318	-42.0485
	-178.105	-485.296	-8.78517	1556.25	-160.777	1607.65	-8.65521	651.842	113.43	-545.61	20.7243	-117.168	-33.42	58.8887	1850.33	68.1474	6.34444	2008.95	61.8445	446.475	2078.32	15.0474	-20.6498	1077.01
	-186.656	-592.375	905.321	86.2944	-0.534043	242.998	668.485	-202.379	835.082	-111.531	78.788	-77.368	70.3276	-715.154	-202.227	270.318	-412.915	576.274	513.978	-357.828	1173.04	45.7362	-168.377	-765.015
	1060.96	14.4027	1294.23	-20.8693	21.4512	582.674	-7.07444	2656.74	-151.317	634.459	33.5868	1532.37	0.0502007	14.7827	1400.64	17.5139	8.11037	89.7355	-140.248	619.274	-749.61	-52.7092	-57.7421	-126.578
	9.82508	-81.1194	2288.29	329.511	-80.5525	2047.17	-337.634	-47.4935	584.579	660.864	366.81	65.9343	-15.9347	1316.33	1448.73	-485.06	-179.294	1286.73	-46.9688	69.2088	201.708	814.704	678.376	-248.527
	403.574	-20.855	1516.55	201.232	631.724	1549.71	103.867	233.681	1751.68	-135.395	-843.257	-696.256	-102.69	500.154	972.62	437.77	652.295	1971.19	454.884	203.664	1221.12	1011.87	-1114.11	273.255
	-373.912	-120.659	161.471	-84.0515	-11.0471	72.8294	177.973	129.53	112.554	-109.304	236.932	-68.8972	-532.721	-266.108	-485.123	-237.514	-390.728	-240.506	115.778	305.453	142.383	-214.248	72.6605	-205.722
	-149.034	9.81555	547.78	247.909	-700.886	-45.9349	74.8491	116.624	113.747	536.163	1280.05	314.074	-407.029	75.2492	362.092	417.858	-363.486	785.149	98.089	-121.887	-139.5	319.549	-465.327	911.436
	16.2439	80.6465	-208.402	-209.395	381.947	-20.0642	25.5129	32.8385	391.105	-56.0442	344.902	13.0063	-992.981	549.679	54.5597	-1556.71	1193.92	1546.82	917.61	791.009	2176.25	1410.14	633.445	-18.6365
	-313.549	132.813	868.208	-53.0601	-202.718	-47.205	-30.4661	176.44	291.565	-35.8196	-108.927	20.7714	16.2019	59.7014	249.302	-8.46828	27.3583	76.0707	-56.7897	162.378	241.326	-168.205	69.4942	-102.426
	-126.121	138.299	145.357	41.2065	-153.119	-47.0743	-198.716	54.3822	314.807	416.855	239.415	-210.386	-1084.22	148.541	2405.25	-127.874	-481.601	196.538	-196.23	60.1786	93.9604	1405.13	686.138	92.6064
	245.682	-903.418	3526.46	968.016	645.111	-401.908	-52.822	-2161.16	1821.82	1156.24	-46.3736	-707.111	-812.419	445.645	2847.97	795.112	-1003.38	-557.847	409.147	-1170.19	784.751	-338.177	-384.155	-1033.7
	-489.233	-379.128	-564.394	1180.53	246.647	771.85	-542.557	-558.081	352.02	584.343	-200.767	-253.658	-440.86	-153.728	-259.804	464.944	-128.975	251.593	451.958	791.608	307.532	587.641	-532.633	265.139
	21.0174	359.553	1407.2	-437.279	-10.9191	1266.09	-82.3604	-408.345	282.501	-125.958	-1189.95	559.728	-947.734	82.2223	766.374	-244.432	-1652.99	924.611	-204.218	136.471	-577.253	-551.649	419.762	1092.45
	-129.501	309.87	1181.98	-60.3368	-50.4371	191.466	506.696	54.2734	952.366	24.9677	36.5768	83.8643	-51.3526	276.831	128.982	75.765	-153.171	154.195	765.144	444.539	113.825	-53.2253	-88.6164	-23.4275
	214.231	-233.848	595.705	-244.248	-487.15	-297.617	222.14	-10.5672	-202.103	359.17	170.407	14.3805	147.365	-362.263	1335.41	-364.393	64.0065	-784.439	-57.6288	507.518	-113.57	483.387	65.7593	-59.1762
	-48.3207	613.098	-997.679	-137.564	223.919	150.116	-131.486	-159.843	-306.007	-51.1639	1596.7	382.367	-177.871	135.372	438.987	126.536	-20.8267	-0.363621	29.0765	48.7463	-28.397	-123.504	169.932	53.4212
	11.4294	1915.38	-680.237	496.152	-795.78	28.3439	-550.847	1841.77	-2754.28	1450.86	-1053.74	229.996	-209.843	1150.26	-635.717	799.28	-577.177	9.47404	-234.261	333.999	-863.878	622.513	-561.948	12.347
	55.0756	0.366868	108.851	87.6133	6.74193	-139.314	-30.8875	-33.9146	109	37.968	98.2201	-340.816	56.2765	-208.416	1679.04	17.0857	6.24226	-232.253	-52.9986	558.782	240.901	473.071	15.7231	-887.85
	1.9153	-4.91383	42.7849	8.92061	16.6215	-37.3487	17.5579	49.1692	117.052	-19.5067	6.80724	-7.64449	-35.4007	-13.6241	72.433	183.202	-84.1486	-55.5314	-251.769	-14.9506	56.4096	-34.9961	192.011	-67.4274
	25.2781	51.6193	-622.991	11.9129	-77.8473	6.68201	329.07	298.546	227.439	166.548	168.599	28.1162	-105.778	23.9963	2349.11	7.44977	468.86	85.6259	865.571	58.0447	-109.832	-206.322	37.0439	77.1612
	-93.2487	-30.6884	220.53	-731.849	763.504	-667.431	-731.326	-88.8278	-1771.11	479.758	-467.809	-1261.34	-106.142	-32.3407	530.882	-1683.73	275.037	-678.675	491.667	101.858	-1392.19	237.979	207.813	-665.678
	64.1335	17.8349	134.203	143.815	-304.355	6.60242	-24.8153	-69.7218	113.124	19.8236	14.5417	-2.64418	-198.773	-228.306	220.071	319.691	113.706	168.039	-165.373	385.449	54.289	-157.349	60.0111	23.4348
	-297.659	-87.204	-115.898	568.871	-27.5347	328.454	2.42158	576.842	463.464	-34.3259	810.692	-47.25	-36.9637	1572.11	488.145	-70.3255	1.0967	1468.32	2.6082	372.551	331.002	32.5886	510.25	1818.06
	-80.6322	-493.551	210.821	186.539	-781.575	398.294	53.0913	44.8775	-321.179	424.818	-1372.64	135.314	-1.45371	-256.951	33.3257	177.972	-294.71	158.081	-150.298	165.598	39.439	122.601	-841.265	399.138
	190.277	316.703	538.703	43.9116	125.438	-591.287	306.722	0.230547	-587.441	419.47	-533.22	-369.693	-132.656	118.34	-500.44	-52.7366	-186.692	-478.728	444.744	739.068	266.485	871.046	-321.618	466.768
	96.503	-213.414	162.764	-1071.04	51.6098	1753.6	788.236	-636.044	407.114	-4.98582	-159.818	-780.906	718.957	-1144.93	1033.2	298.905	-810.877	2393.32	-61.6314	-639.95	494.015	-1489.82	-1951.68	-798.923
SR	-19	58.1102	408.788	108.152	-3.33838	333.974	56.3508	23.0883	133.637	112.445	1.80913	-72.6114	-50	249.187	840.663	47.8414	40.3138	515.585	157.014	160.439	152.887	218.972	-39.6291	100.919
SD	402.984	450	650	453.447	537.341	776.176	280	600	700	519.797	645.756	527.403	603.947	650	700	619.414	777.99	1052.59	520	620	680	622.683	553.885	669.778
V = 100SD/SR	-2120.97	774.391	159.007	419.269	-16095.9	232.406	496.888	2598.72	523.807	462.268	35694.2	-726.336	-1207.89	260.848	83.2676	1294.72	1929.84	204.155	331.18	386.44	444.774	284.366	-1397.67	663.677
Median	-44.1371	-2.27348	186.793	27.7426	-19.2909	94.5556	10.1636	15.2579	178.893	42.2037	27.1555	5.18106	-96.4792	57.1791	463.566	12.2677	-9.865	161.274	34.7834	149.424	128.104	37.8952	0.559399	-21.032
IQW range	109.232	171.895	430.369	133.614	143.623	354.179	131.654	141.343	256.816	228.629	200.112	179.831	126.306	255.837	658.403	142.397	243.555	444.567	288.302	255.984	214.079	287.365	234.9	187.446
100 Kw/Med.	-247.483	-7560.87	230.399	481.62	-744.512	374.572	1295.36	926.361	143.558	541.727	736.912	3470.93	-130.915	447.431	142.03	1160.75	-2468.88	275.66	828.85	171.314	167.113	758.314	41991.4	-891.241
	comparison		p value				comparison		p value				comparison		p value				comparison		p value
	1	2					1	2					1	2					1	2
	3.19107e-05	1.31587e-06	0.0132969				0.0272941	3.12607e-05	2.94017e-05				8.55556e-07	9.0906e-08	0.00247719				0.000142762	0.000275068	1.21466e-05
	0	0	0				1	0	0				0	0	0				0	0	0
	0	0	0				0	0	0				0	0	0				0	0	0
	0.00378484	0	0				0.0692982	0	0				2.18018e-06	0	0				0.331106	0	0
	1	2	0.989546				1	2	0.99722				1	2	0.125318				1	2	0.938311
	1	3	0.0114823				1	3	0.433274				1	3	2.47892e-06				1	3	0.986105
	1	4	0.570757				1	4	0.954158				1	4	0.299674				1	4	0.999928
	1	5	0.998742				1	5	0.99992				1	5	0.756161				1	5	0.91527
	1	6	0.103735				1	6	0.939248				1	6	0.00153631				1	6	0.980663
	2	3	0.074713				2	3	0.18663				2	3	0.0678056				2	3	0.999802
	2	4	0.911171				2	4	0.765205				2	4	0.998357				2	4	0.980663
	2	5	0.999923				2	5	0.999888				2	5	0.862835				2	5	0.37714
	2	6	0.369832				2	6	0.997411				2	6	0.743891				2	6	0.569594
	3	4	0.544005				3	4	0.92365				3	4	0.0197777				3	4	0.997926
	3	5	0.0400926				3	5	0.299674				3	5	0.00144298				3	5	0.552145
	3	6	0.975612				3	6	0.0608524				3	6	0.74698				3	6	0.743891
	4	5	0.814529				4	5	0.884059				4	5	0.978923				4	5	0.822514
	4	6	0.938311				4	6	0.468029				4	6	0.471432				4	6	0.938311
	5	6	0.248375				5	6	0.981696				5	6	0.119252				5	6	0.99969
