# Supplementary material for: Trend change analysis in the assessment of body balance during posture adjustment in reaction to anterior-posterior ground perturbation
Source: PLoS One. 2024 Apr 30;19(4):e0301227. doi: 10.1371/journal.pone.0301227 (PMC11060584; doi:10.1371/journal.pone.0301227)
Supplement: S3 File — Analysis of TCI_dS histograms (MAT). (XLS) [file pone.0301227.s003.xls]

## Sheet: Arkusz1
0.484433	2.06834	2.69227	1.11119	23.5941	11.8763	2.9176	1.35419	1.07164	1.51759	1.417	5.12992	0.600973	4.87686	2.44272	2.9439	3.15187	3.40303
5.05251	7.51342	4.34667	6.35882	5.75611	9.88677	7.94654	4.82213	1.78623	1.75746	3.95921	0.997486	5.1772	5.13998	4.94047	5.87551	1.56265	0.476049
6.94103	1.66421	6.91947	7.96334	2.99174	5.00097	2.77565	4.45837	1.07245	13.4991	6.42914	9.22786	5.82743	5.23828	4.63264	2.03252	2.80471	1.3957
0.654391	9.76826	1.0391	3.3854	4.12159	1.33274	4.48781	0.924376	2.24128	5.7215	2.25012	2.33776	0.959651	1.21695	1.241	3.89774	1.1145	1.03036
0.910369	0.603984	2.1193	2.59046	7.07989	4.01108	0.792953	1.02013	0.889198	1.07078	0.621066	0.916617	0.348494	1.21993	0.276798	0.594842	2.62829	2.53689
1.39432	1.19437	3.50595	2.06533	1.95999	2.72026	6.71147	4.44607	1.44153	0.682075	4.09159	2.63697	8.58321	3.31071	1.72008	7.53457	2.63837	4.41568
1.1707	0.987003	0.760336	0.90658	1.35787	3.32028	2.9494	5.23734	1.22416	4.1639	2.83449	0.894161	3.56223	1.29375	1.36539	2.69233	0.922795	1.16955
0.76274	1.87223	0.274716	1.2516	0.781903	2.91405	1.40108	0.700805	0.981975	1.44322	2.13334	2.09611	7.08308	1.30399	1.53204	2.38355	0.737989	0.624532
5.00429	4.11124	2.89555	0.834878	1.88021	16.4326	2.01432	1.87741	4.93378	2.30035	2.99279	1.8179	10.7795	2.18666	0.863401	1.62908	3.77925	0.845391
3.23462	4.93827	10.7473	2.13258	3.77211	2.75258	2.47414	1.73391	1.78148	3.01604	3.17657	5.30466	0.774039	15.2888	3.59165	13.548	0.933128	6.0484
3.52926	0.625753	2.08728	2.30611	1.58953	5.09956	4.96418	1.4787	1.05271	1.4257	5.7234	2.20004	1.28271	2.15552	2.08856	1.16817	0.580583	2.39776
0.640389	4.04898	1.08429	0.694703	1.55032	4.16286	3.72055	4.45083	2.10076	4.08697	3.8114	2.68714	4.18203	1.2541	0.648357	0.575858	3.89986	0.827838
9.41187	0.873468	6.10308	5.17288	1.99502	4.51826	1.99413	3.70454	3.24877	0.833724	0.533399	0.46589	3.09991	1.70417	1.62385	1.44736	0.990893	2.48159
6.70709	2.82234	1.55186	2.08351	3.05071	4.6378	3.43289	3.72682	1.74343	6.51874	5.37024	4.94876	4.331	2.13562	0.530629	0.686034	3.14571	1.17142
3.26582	2.02737	4.07411	7.9495	15.3687	5.29057	11.1644	5.09017	6.97984	1.54878	3.18972	1.22203	4.89865	4.89865	1.96223	0.753672	2.78283	1.93488
6.55058	8.3636	1.22575	3.64266	13.6851	7.20628	3.0215	0.716312	12.2599	3.45684	2.70628	1.84585	3.68173	3.68173	4.93837	1.90443	2.59861	5.37827
2.9461	13.2957	4.555	9.00634	2.46654	6.59971	2.33573	8.92453	3.51819	3.05784	3.40626	3.31374	2.63405	5.46164	1.4457	1.72062	7.30624	2.7285
10.4462	13.3098	6.90232	4.16636	2.25752	3.70217	2.15382	2.2976	0.772865	5.619	1.86931	2.05128	2.35588	5.31833	2.48545	1.41679	1.62759	5.92036
4.86806	4.24797	7.8098	10.5366	5.32007	3.32721	5.50352	7.10943	4.51579	2.19448	3.99724	1.08629	1.1564	1.92709	2.77826	1.70904	2.23045	3.44412
1.10868	12.6346	0.614643	5.5363	15.7098	7.44709	0.663798	3.47349	4.65014	2.36258	4.11717	5.76822	2.5708	6.73294	0.885403	2.53017	0.705879	0.749637
3.52502	3.15915	2.25621	3.23626	1.43197	8.87269	4.33028	4.31136	1.49377	2.87981	2.18769	3.69449	1.04961	1.73011	2.06491	1.04961	14.1108	1.96808
1.5662	1.44624	2.38195	1.28275	2.14741	5.19601	3.58986	1.86387	1.67071	2.94991	7.02474	3.95205	0.650285	2.30227	1.6213	2.01019	2.33987	6.60974
4.05684	2.07841	1.90998	1.64438	0.739408	1.03558	5.46114	4.8075	4.63128	1.76874	2.41233	3.63357	7.52534	13.268	7.52534	5.08757	1.9978	7.31009
10.0223	17.0868	2.31953	2.67163	2.12058	4.13704	1.16167	5.07565	7.68977	2.44481	1.4107	3.20807	3.51123	1.11379	3.42504	3.42504	3.49972	2.0394
7.0823	11.9847	1.90528	14.13	2.03277	4.77068	6.33297	5.4806	6.88902	0.677523	5.77729	7.20699	5.5309	3.07542	14.0303	13.7111	3.07542	1.83324
9.22661	17.263	22.1639	10.0772	6.75004	5.96599	2.85657	3.05263	2.03835	3.4912	6.8197	0.684242	1.39407	0.74131	8.53245	4.12525	3.13338	1.19129
1.50156	6.86883	23.7368	20.9085	26.0288	15.1854	3.30146	0.841615	9.70559	1.58204	3.74237	1.22602	0.629747	1.17391	7.35032	1.9947	3.67294	1.51487
1.32716	1.40386	2.32353	6.80416	1.55839	29.3575	1.66023	0.923447	1.05269	1.12352	0.83263	1.20339	1.96506	2.1956	1.00703	1.12084	5.72432	2.13269
1.57426	1.73164	1.9528	2.77088	2.62753	1.96864	0.783165	2.01147	1.00498	1.54475	1.24167	1.39243	1.83792	0.806565	1.08018	3.37047	2.08889	0.870353
0.952008	1.63202	0.989933	2.46986	2.01092	1.90121	1.28577	1.21654	4.28419	0.551435	7.68786	0.658087	2.29237	2.17229	2.4116	1.97436	1.35939	0.824628
0.658755	0.660798	2.33264	0.835278	2.86512	4.73356	3.2031	0.979831	0.752952	1.57874	1.36068	0.478883	0.366417	3.00155	0.665794	6.04021	2.88924	1.60838
12.2794	12.9229	11.2935	11.0057	13.2918	15.0866	5.60633	1.79164	1.84298	1.85707	2.3786	0.90336	4.96008	2.319	0.931228	1.02631	0.691744	0.0702865
14.9554	15.4075	15.2757	11.7829	11.8823	14.5654	2.34375	1.45027	3.40596	1.00542	2.14611	0.808861	4.20016	1.2474	3.56378	0.892455	3.06164	1.57875
0.651717	21.1709	1.91378	6.38502	5.75067	3.17635	0.681463	3.18385	3.53291	0.587495	0.74278	0.5701	1.05021	0.768892	1.06032	0.978034	4.70268	1.71558
1.09414	2.18261	12.9417	13.6957	3.45191	5.17555	5.15887	1.99588	7.28021	3.03042	2.26155	1.75099	3.67276	13.7899	11.0859	4.10279	4.74026	0.883443
2.11862	0.968021	5.64116	3.19714	1.58534	6.8689	0.481665	4.12804	2.86403	0.993462	0.816094	1.41619	0.367501	1.33064	1.64428	1.71503	1.8104	1.50215
1.38886	1.49787	0.955598	2.62289	3.43767	3.15188	4.45027	1.51757	3.80339	0.567548	3.79966	0.703221	1.16099	0.599004	3.64316	2.33083	1.16889	1.59327
1.45594	0.793329	1.58275	0.792796	0.99077	2.81929	2.33504	1.55453	1.43836	2.18057	0.566425	2.01919	0.972112	1.41095	1.99386	3.65532	2.65406	6.70482
2.00667	1.56916	2.19955	0.880838	1.87073	1.24503	2.14889	2.97236	0.65593	1.2907	0.753428	1.53522	0.656218	2.03139	2.90599	1.9934	3.53722	2.41799
2.19431	0.589908	1.42658	0.568592	0.466834	1.15433	2.2367	0.366713	0.52561	1.01739	1.43806	3.61136	5.63341	3.46847	1.46045	0.37478	1.25312	0.515773
0.552058	3.84344	2.96154	0.596986	2.12337	0.278262	1.44455	0.790737	1.01219	0.731237	0.685768	4.36415	2.92357	0.638198	7.56037	1.03552	0.606656	8.13728
0.391237	0.697988	1.021	0.341201	0.557957	3.81833	2.09357	1.03574	0.398908	1.21995	1.6917	0.737054	4.70084	1.27683	0.745486	0.85315	3.43199	2.7922
5.03111	0.689075	0.763641	1.04554	1.07612	5.38217	0.763139	10.3608	0.630841	0.685713	0.687095	1.3634	0.355966	0.881888	1.94712	0.492815	0.694323	0.560092
0.576537	3.71064	1.10115	0.544943	1.07193	1.86617	0.714133	0.588318	1.825	0.737613	2.46179	2.29003	0.834795	1.81558	1.79596	2.23445	0.514681	2.83263
0.425993	0.404308	1.88197	6.83106	1.64055	1.43366	0.513232	0.770668	0.316975	0.77989	0.415002	1.38862	1.17837	0.517608	1.20152	8.31069	0.35852	1.23783
1.45872	1.62691	1.00303	3.08611	2.02953	1.54759	2.52665	0.673841	1.66409	1.40535	0.387277	1.46832	0.827306	0.684467	1.69419	1.364	2.76517	0.471155
7.57371	1.55115	0.817997	0.475445	0.808252	0.491448	1.93945	2.25569	1.55072	1.85698	4.12869	2.64769	0.62308	2.10752	2.18584	0.129693	1.54203	1.6014
4.88879	4.625	3.02122	2.17124	0.422026	8.94608	0.607891	1.34822	2.04415	1.00876	0.910351	0.778479	1.11428	1.31838	0.600725	1.32932	0.799701	0.853308
5.16069	9.07805	3.42941	4.13915	1.6907	1.20517	1.34964	6.05116	1.27801	2.89283	1.10005	0.715068	1.49259	0.263427	1.98095	2.18608	1.2835	0.660292
1.29875	2.02242	2.49892	2.49233	4.45464	6.3953	4.33189	4.79884	5.61867	2.0496	3.01463	14.7004	1.5714	5.78427	2.78506	1.22809	2.43337	0.415318
9.95178	11.8196	1.73094	7.33975	3.44129	4.17905	3.91126	2.74142	1.22532	1.31023	1.78677	2.0282	1.86032	1.87586	1.28878	1.86385	0.479551	0.291473
11.4988	19.1191	29.2241	3.44555	2.16909	7.96348	1.6672	3.47408	1.60381	3.98078	0.940956	1.30763	7.43188	0.629892	4.00145	1.81422	3.54853	0.8512
3.83743	8.40406	5.99442	4.11972	6.22538	4.60162	1.82786	4.61889	1.35931	7.40149	2.69131	4.89532	4.52346	1.04067	0.691523	17.5883	1.03781	1.75776
1.73873	6.16892	21.1251	2.02441	2.70173	4.45682	4.14979	2.57092	8.63234	1.12211	4.91206	0.412171	2.04777	3.92704	1.40208	3.20484	11.3375	4.90622
2.17072	0.680098	3.74644	24.0981	30.1999	3.74529	4.65143	13.658	4.38347	3.37852	4.9207	1.09137	0.91798	1.0257	3.46798	1.51429	6.2285	1.29539
4.29492	6.41185	4.09867	5.91136	1.37967	19.8978	5.25033	5.58705	9.34396	2.65787	0.888831	4.05919	7.80594	6.06912	0.518635	4.13301	0.304422	0.500805
2.6488	1.14988	1.99364	2.14759	12.1565	2.80918	12.157	5.9744	2.86035	1.77381	4.16263	1.56721	7.80594	0.858192	3.40454	9.89215	0.475887	7.4945
7.06244	1.78715	4.0503	4.29573	3.9761	2.49073	4.03042	2.65199	2.07702	1.01163	3.72213	1.52647	5.40738	7.13469	11.4748	1.27011	4.93677	4.16446
3.55321	3.22707	5.42359	1.39833	2.93256	2.06507	4.09464	1.12097	2.22839	2.49367	2.55895	2.6865	1.08412	5.00539	3.81022	2.31244	1.10664	0.562908
7.27756	4.95908	1.10264	1.09226	0.982351	3.80789	0.673369	1.46397	3.64812	1.522	1.30683	1.47043	4.93017	0.816729	1.73652	1.17638	2.31394	0.876314
3.76829	2.31257	3.94241	1.04505	1.11398	2.71155	1.72799	2.9305	0.402423	0.28503	2.81181	0.424293	2.21232	2.82307	2.96089	2.10895	2.75983	1.9601
3.00052	1.43436	2.08302	2.76939	0.774899	4.11766	1.59685	2.02036	0.782813	3.79078	0.544018	1.43806	2.65771	5.00974	3.67059	3.86645	4.46435	3.06534
3.11191	1.02046	2.06078	2.87657	7.30443	1.02611	1.42557	0.600249	0.938947	3.76225	2.11193	13.034	0.482877	5.13982	2.25194	0.137869	5.59137	0.218771
1.7563	1.81059	12.9044	2.65226	1.55598	1.00722	2.06822	1.41693	2.22449	1.44395	2.44769	2.61987	6.70818	3.5244	0.996148	1.6649	0.570574	1.52406
1.15728	2.22933	3.36611	2.61466	1.49276	1.57442	0.390837	1.93989	0.843098	4.47283	2.23454	0.517441	1.67687	1.7381	3.34938	3.9754	5.64913	1.94438
4.93458	0.818696	0.784995	6.73678	6.11171	2.49684	3.34098	1.33572	2.47508	6.28749	0.604606	3.47204	16.6969	3.9669	0.970669	3.54911	1.90631	3.87275
2.97197	4.44319	5.26928	1.0685	3.65956	6.36287	0.380717	1.04509	1.82939	3.23596	1.26767	1.37526	2.86029	3.48067	2.16127	2.35427	0.79034	3.85659
1.98782	1.56516	2.78455	2.89523	1.34546	12.8834	1.10285	3.01532	8.54229	3.06057	3.59898	3.05145	4.18752	10.2259	1.60691	8.65896	2.22467	4.79135
6.94329	0.702086	1.45654	1.25127	1.39103	10.5214	1.64568	3.48082	2.95401	1.36693	5.95282	0.816929	3.91885	4.54931	4.16573	1.75707	4.97468	0.896026
2.39715	2.39679	3.98933	2.19293	1.81292	4.93	6.7932	1.02453	2.39975	2.74673	2.44929	4.31476	5.77305	4.81626	1.63929	4.28306	4.33403	1.00496
3.26644	4.68131	2.15369	4.58114	2.2718	3.14171	5.31146	1.11491	1.26458	7.15279	0.668172	2.05822	0.925441	7.52637	5.74868	8.62268	2.29115	1.73355
7.07277	3.55921	6.77558	2.2831	0.94432	6.96266	0.988205	1.50004	1.68359	1.9394	3.83281	1.74319	2.70068	2.70068	1.0227	2.57077	0.63478	1.76418
7.45577	10.9042	3.8587	5.0286	14.8727	2.98906	1.34737	2.01588	3.34653	1.76274	0.962515	2.25265	11.7088	2.02602	1.70119	1.20415	1.70119	3.18165
1.47442	2.22636	6.02605	1.4135	2.5624	17.939	4.88111	2.0436	5.68464	1.44567	2.20587	2.10706	4.50393	6.52407	1.77912	1.73853	2.92298	12.3746
2.15242	2.64884	4.18853	4.38905	3.59973	7.8386	2.05146	0.839409	8.42115	3.58343	0.693601	3.32267	1.69383	3.7871	2.84896	1.67771	0.736052	4.01736
2.08548	3.20959	2.23244	1.78447	1.33141	7.37762	3.74344	3.99366	1.27734	5.00492	1.55676	6.73747	13.7509	0.294186	2.10062	5.14112	2.11584	1.61512
0.339298	0.716187	1.78255	3.22063	2.74697	2.48196	1.12524	1.3446	1.66131	3.08885	2.65696	2.24906	2.77434	2.77434	5.23754	2.31002	2.15429	6.8734
0.526805	1.18537	2.31766	4.65579	1.93682	6.38558	9.28823	3.17151	3.46346	1.75228	2.64149	5.004	8.90264	2.49793	5.89791	0.552247	2.61478	3.76571
1.10929	2.10554	7.48461	2.14309	9.88384	2.42487	2.83936	1.04488	0.998397	3.19891	2.0598	11.6146	0.520979	14.6857	4.97383	1.47586	4.13813	0.576207
0.653	1.27885	0.633934	1.88813	2.00769	3.1476	8.00301	0.473147	9.19526	1.1674	1.13529	0.725863	1.25639	0.382463	0.518562	3.1229	0.513149	1.07639
4.3932	1.57987	0.648885	1.33897	1.90476	2.7065	2.21901	0.624765	0.782103	1.31342	0.863551	1.79427	3.42721	5.11748	1.47315	2.6612	1.07104	0.331353
9.0689	1.82669	1.45494	0.490396	1.30337	11.2066	1.6289	5.62707	2.59987	2.57146	1.29104	2.96077	2.80157	3.87643	1.68851	1.16663	1.60458	2.5303
4.73411	3.29131	3.65988	1.74046	1.25246	3.22626	1.80185	0.916973	6.08059	6.57873	2.04501	7.2602	0.348142	0.472654	1.04668	2.85374	1.3283	2.50238
7.03938	14.5803	2.535	9.52198	1.64574	3.31021	4.61784	2.90706	0.937906	4.55139	3.78654	3.65895	1.5456	0.60078	0.672572	1.77856	3.49821	0.615356
4.79012	2.39425	2.80847	6.24578	2.02295	14.0937	2.42895	3.63081	2.56026	5.53248	7.68265	0.553366	3.06872	1.78774	3.62479	8.8375	9.44174	2.49531
15.717	2.14991	1.46334	25.4005	1.29312	6.74564	1.59361	2.92617	4.46943	0.672704	15.0457	1.688	2.97332	6.05784	6.10003	2.36577	0.700489	1.58556
12.931	10.2601	2.85571	1.60892	13.2064	10.4112	3.12682	0.954152	1.21273	0.953594	3.15162	0.732837	0.975548	2.00129	4.80792	0.703881	4.51252	0.87213
1.31083	3.57166	5.86475	2.83772	2.92962	7.95591	2.17054	2.55981	1.60805	1.70675	0.670991	3.04326	3.0223	0.868443	1.3004	1.95352	0.839461	0.43082
1.33245	1.37041	1.16037	5.55183	2.1834	2.79291	0.679831	1.4323	1.66762	0.524254	1.75101	0.110743	1.76065	5.19071	0.671082	0.833124	2.71069	1.89512
2.55135	1.41001	1.15972	1.49332	2.9745	7.54708	1.30772	1.14666	2.54912	0.359223	1.34306	1.72828	1.33113	0.46788	1.02318	0.990672	1.26487	0.717322
10.9201	0.85951	0.696894	2.47643	4.83633	5.71132	5.81573	0.37927	1.11829	4.43962	1.03141	1.7465	1.28624	0.545929	2.01689	0.730883	1.37552	1.71632
3.07242	0.593938	0.356475	2.52415	10.7126	3.07009	15.8786	9.87139	2.29316	1.42818	0.561112	6.75569	3.39389	4.01067	1.75471	1.01637	1.27519	1.41436
0.507237	0.276686	1.05144	7.85117	3.64526	3.71762	0.294416	0.459083	1.38336	1.63906	0.310174	6.9265	0.922828	1.59206	6.24014	2.17506	0.929868	1.5862
1.08647	0.586072	0.564622	1.41764	0.965704	9.14888	9.76933	3.29963	0.631343	1.06786	3.59222	8.61294	0.279138	0.377932	3.1382	3.77197	0.376095	3.85276
3.83553	1.56717	7.98003	0.611728	0.418928	19.6276	0.995808	1.31655	0.210604	1.1608	2.94265	2.47486	1.96137	4.25311	0.815232	5.15002	1.93181	2.0689
4.15933	2.93782	1.20362	4.71474	2.68144	10.0266	4.16674	1.28492	2.4446	9.5057	1.66901	3.40712	5.0039	5.0039	1.11428	2.08043	5.79893	2.94664
2.0729	0.538727	1.14676	2.87611	6.51237	2.28827	1.61223	4.65466	2.77732	1.35222	0.982257	6.10591	12.3637	3.06566	8.77339	3.73893	3.69816	3.29393
17.2098	16.924	6.25175	1.6393	2.16125	3.77519	2.35104	3.30376	1.66034	2.14052	3.83401	3.80802	3.77973	0.907516	8.80248	1.76282	4.11823	1.72695
13.9082	26.0088	5.14783	2.31628	0.763092	6.2671	6.60425	0.443137	3.39401	4.08674	2.57009	2.98043	1.09003	7.57664	4.42038	9.2501	1.43675	3.12322
2.76046	1.28256	0.895738	1.23145	3.86579	9.5216	5.6085	4.37036	1.43085	9.71624	1.89852	1.5626	17.6456	9.17751	1.20313	4.02524	1.2687	3.78507
3.60646	0.557552	3.31265	2.23088	9.66536	3.35272	1.19963	2.92741	5.85087	1.31258	1.03333	1.22458	10.9577	1.19392	7.51366	0.761212	6.59522	3.95018
3.93874	9.55829	1.71838	1.16867	6.58141	0.537309	8.38243	1.30376	3.46432	3.71249	1.43627	1.58083	2.31144	5.19309	5.19309	2.97069	0.939733	0.944995
8.33449	1.744	1.44137	8.27512	5.36894	1.73517	1.63893	4.01114	2.6322	3.90696	3.0804	6.2064	7.728	10.2822	1.47159	6.43157	2.38797	2.13553
8.34338	5.80453	17.3999	1.84655	2.61703	7.04866	1.23848	5.3392	9.25789	14.2787	0.951927	2.50249	1.74583	3.08842	1.77585	1.33461	7.20125	1.46025
11.5097	0.173371	2.0318	25.8448	9.12721	4.12113	2.00806	2.98449	13.3464	14.539	7.60807	1.0773	1.56764	8.27829	5.00047	1.16895	1.93918	4.90864
1.71307	1.14347	1.23526	12.9165	15.5377	19.9155	6.47487	4.33323	8.46157	0.626164	4.83398	2.71004	3.18597	1.96272	2.73543	0.939365	2.08629	0.604541
1.69682	0.845917	0.723369	0.566726	15.9549	8.02487	1.19715	2.96736	11.3694	1.11702	0.395022	4.62296	0.160089	5.20532	2.1455	2.55407	0.654211	12.1643
2.05998	2.06239	1.08421	5.0758	6.38444	8.74906	4.23989	2.23258	2.70838	17.837	5.24669	2.5989	2.01593	3.95098	2.56093	2.01667	1.06448	0.453585
1.19646	3.40552	1.77042	3.95342	1.55124	2.91539	1.95957	0.471614	1.03977	2.48207	2.26848	2.15466	3.67534	0.937893	1.8447	1.86304	0.367941	3.43655
1.58646	2.60877	0.48954	1.58881	1.68672	9.60414	6.05312	3.40864	2.62394	1.4903	3.42404	1.36263	0.569572	0.322658	1.13211	0.914137	0.536231	2.75735
2.09766	4.58126	3.29199	1.207	1.349	3.07991	2.9649	3.73583	1.91551	0.762956	0.754688	1.80315	0.848994	0.434924	1.61286	4.36576	2.02706	2.01142
3.05586	0.677235	2.66635	2.01845	1.37619	3.76267	3.75511	2.47277	0.740062	3.25617	1.44595	2.3264	4.69143	4.14519	0.725472	3.44915	0.664084	2.96983
1.48267	4.41875	6.62418	5.30695	2.22987	8.59371	1.89116	5.33179	0.681174	1.79499	5.24251	1.10292	2.99228	1.49336	2.57718	4.0101	0.644916	1.54974
12.6058	1.81536	10.9114	4.63122	3.79262	4.60302	9.01591	4.15048	6.76669	3.13335	0.876757	2.82668	2.62254	10.1954	3.28855	11.455	1.69999	6.17685
7.93671	18.2792	4.31597	2.23945	3.41031	17.3336	5.82141	2.06934	1.07687	1.66277	7.21262	2.07506	5.13012	1.4854	1.4854	22.8525	10.9585	3.2283
3.69311	8.30924	2.30812	12.5627	1.9718	6.31939	4.97077	1.54044	5.33285	2.01787	0.87695	1.96042	2.30401	2.30401	1.98263	12.3796	3.80455	3.12116
1.6808	4.15959	2.30172	3.11159	14.4247	11.3041	5.83951	1.45414	1.59105	3.18166	0.960276	1.10649	7.17724	0.800605	10.4297	7.71442	1.36611	7.25665
7.25843	4.39112	16.6078	1.21424	3.96627	6.27621	1.58342	1.29161	5.00803	24.6817	4.84921	5.15202	2.27213	1.33579	24.6834	0.629246	4.9666	1.47587
3.52861	3.05862	2.16724	13.922	0.928216	3.06537	1.98143	4.79282	1.80549	5.09856	0.638464	3.17621	4.99438	9.19238	4.43214	14.764	2.54183	4.64435
4.38767	1.97693	0.37729	2.74417	8.01138	3.43443	2.84798	11.2364	4.37206	1.2976	10.664	6.66407	2.69584	5.59428	0.83072	3.7797	3.33479	3.48682
1.02208	2.81022	2.13088	0.584816	1.27867	3.75484	1.83482	4.50092	6.71663	3.72549	5.38524	0.834346	6.19532	2.31248	5.2814	5.2814	1.21942	1.05736
1.67718	0.804217	0.999946	0.520184	4.66962	2.54833	5.37175	5.24221	12.0836	3.03729	1.83325	1.20375	4.40299	1.28472	3.41083	1.15232	4.61505	2.22421
5.93164	2.03398	0.342255	0.996902	3.57411	4.34826	2.72931	1.48341	3.55693	0.801624	1.75304	1.25271	1.78416	3.81474	3.92124	8.63927	8.84132	1.64267
1.92978	0.396717	1.7391	2.1135	3.04785	1.92241	1.1945	5.86143	0.245127	0.212677	2.86002	0.886019	2.89445	0.995585	2.17062	4.71067	2.81011	15.396
0.707404	1.21602	1.04841	2.60437	3.94449	0.572165	3.33603	1.15125	9.15831	0.866201	2.63454	1.14981	0.42912	0.866095	1.53839	7.34056	0.152119	1.34958
2.9752	0.92496	1.15826	0.862203	3.226	29.7796	3.87242	8.65979	1.7129	0.490279	2.28996	1.41971	0.533568	1.69519	8.85338	1.13134	2.49083	0.883436
2.85641	1.22145	1.35812	0.763747	2.18013	10.2097	1.42186	0.434328	6.0761	0.640148	0.210228	0.749153	1.52046	0.240259	0.398632	0.896108	0.867641	1.47399
0.498655	4.61768	3.44237	1.15923	1.97844	9.70965	0.502825	0.780057	0.5418	1.26917	1.29631	14.2652	8.0655	1.88365	3.84097	0.890752	2.99406	1.73067
5.47118	0.580513	3.22083	0.932675	2.41181	2.39677	0.855763	0.714203	0.947371	3.87522	1.32294	0.799778	5.12635	1.47976	0.969488	2.38607	0.798977	0.609495
3.57358	3.49512	2.5609	1.26171	0.910253	5.35649	1.506	0.662654	1.04003	1.58967	0.595406	1.12413	0.991381	8.86751	0.344385	1.7673	2.13785	0.226633
0.333099	1.03629	0.726557	2.11956	16.6197	1.72285	1.0012	1.90103	0.397126	3.01571	1.96796	2.36075	2.02398	2.69546	1.48825	1.96609	3.51512	1.74503
2.65513	1.24277	1.26711	1.25127	4.69783	2.72215	1.19776	1.60588	9.40244	0.290202	0.791159	1.54099	1.68455	1.56508	3.74195	4.15993	1.0458	1.49727
1.73928	3.24859	1.33746	0.498939	0.757258	1.00841	0.70121	2.72102	1.88629	0.807267	2.63123	2.86197	1.31407	0.979076	2.02938	2.62351	0.325703	1.1391
2.10261	1.75345	0.416438	1.4522	1.57043	0.991586	0.159196	1.32022	1.32443	1.34814	0.579692	2.93202	0.284316	0.934293	2.5226	0.32665	3.43554	2.7848
2.48768	13.3665	0.836489	1.33274	1.18189	2.74233	0.92349	0.628879	0.545004	0.381181	1.00967	3.77081	0.885244	1.03475	2.29575	0.406934	1.37423	4.28951
19.8672	2.42021	22.4585	0.87819	1.75881	2.80955	0.948933	1.20653	0.659593	0.795676	1.81294	0.647275	0.710166	2.2925	2.33473	0.508435	2.26371	1.29614
8.50445	11.4983	1.8469	21.3169	0.503335	3.37417	0.721955	0.337469	1.11705	6.31291	2.94157	1.33466	6.43293	2.6104	1.60322	1.86142	2.64165	1.64162
2.81557	3.74559	7.76887	3.09969	1.63403	10.2495	3.3921	1.1105	0.718079	1.76173	0.284726	2.00196	7.65772	1.56286	3.66692	1.06011	5.21667	1.16133
6.56417	3.22964	3.84031	2.88174	7.46574	4.04635	2.35818	1.03085	0.674308	2.76364	0.449858	0.846725	0.881149	1.05934	0.468015	1.68198	0.415759	2.87202
7.80795	20.2729	5.8383	5.50849	4.43269	15.1717	2.85436	2.19495	0.71028	1.6718	1.56489	0.428082	0.326743	0.706777	0.974521	1.50101	0.512273	2.58431
21.294	1.18573	22.2003	3.54801	1.48673	3.02656	3.90074	0.802909	1.58754	10.2979	0.918829	7.6807	3.92561	10.7503	2.06546	1.03421	0.663389	5.56345
0.973224	1.61195	0.379267	5.10825	5.08128	27.669	12.7244	1.25605	3.83096	7.4977	2.32951	2.52277	3.41604	6.76756	0.598591	1.98591	0.416689	2.74331
3.02361	1.407	6.53561	6.25167	1.18821	11.5193	1.15167	7.20537	0.685567	1.21416	0.434964	0.405193	2.90139	2.4928	2.2764	1.69397	2.08961	9.10538
10.2102	12.9827	10.2697	7.93782	12.3338	10.9108	4.74758	5.46204	2.25431	0.739989	3.95918	1.41457	0.203134	1.02488	2.98554	3.79922	2.11168	3.92942
11.1355	3.71515	1.97333	0.948314	19.3869	9.94956	2.64248	3.28395	8.7321	1.96174	10.4732	2.16325	5.62309	1.78163	1.2872	0.732024	0.754913	5.64876
1.80828	4.41355	0.649144	1.0755	1.94482	1.22599	0.967977	0.75341	2.92677	0.96647	2.87197	10.4059	2.71822	6.96346	1.06827	0.266491	0.577581	1.2001
10.4213	4.14578	4.50446	0.448843	5.13919	5.27465	3.86042	4.15739	3.49728	0.682636	4.37345	1.01453	3.03604	0.265305	0.708169	3.89117	2.69693	0.663104
3.81133	2.78772	8.66799	10.305	4.71775	5.69238	4.50329	1.24536	0.59867	0.686959	0.789638	1.94333	0.387036	0.598787	11.0801	0.881395	0.804882	2.02391
3.73101	10.3096	1.56591	2.44635	0.626173	0.546428	2.38967	0.822131	4.42387	2.87999	14.8646	1.99858	1.18508	1.41685	3.83189	0.430565	0.436246	1.56587
2.86599	0.632887	3.21012	2.82256	2.01783	3.96924	0.379542	1.97978	2.16794	1.75585	1.5427	3.55309	1.15361	0.261718	1.27418	0.308633	0.186679	0.140213
1.51019	3.48975	2.98947	2.46935	4.11497	21.5208	5.08301	4.94733	2.08452	4.53842	0.371461	3.52141	4.112	0.980295	1.78675	0.844008	0.931551	0.18246
2.49011	0.98077	5.76985	6.31446	1.97781	5.52879	1.10029	4.77189	2.19776	0.991523	3.4352	0.708499	2.39218	2.78254	1.15336	0.365478	0.634535	1.07495
6.01474	1.46171	1.0744	4.8513	0.800209	1.8268	1.20896	2.14614	4.70063	1.07107	9.24807	0.758849	10.4587	0.563279	1.34968	1.23534	0.42893	1.04608
0.561029	3.71624	1.60743	1.08851	5.82855	3.12312	0.835098	1.72304	3.45166	1.18145	7.53503	1.21987	8.95357	5.61154	0.535147	1.02097	6.33621	2.9958
0.956173	6.00514	0.591081	0.501784	2.37371	2.28938	2.12068	2.54523	4.88442	0.483855	1.98918	0.546734	2.63849	2.31369	2.21977	2.27711	3.21236	1.76485
3.38216	9.5478	3.45996	0.509551	3.57968	2.27264	3.69511	0.454603	1.15938	1.18813	0.471464	1.71102	0.538004	1.35888	1.07925	7.07766	2.72991	4.96382
7.09665	1.96398	2.38194	2.12933	34.4972	0.540139	1.70172	2.17779	1.03321	0.853096	2.2237	1.22858	3.70971	0.82356	3.70971	2.16143	5.10837	4.69485
8.09681	2.22751	3.86016	6.02293	3.92602	2.10631	2.4015	1.53466	0.5796	1.53517	0.370547	2.82948	4.38854	1.09003	1.96611	1.26959	3.00865	0.718621
3.7953	6.7246	1.00911	0.338098	2.58962	10.3987	1.19224	6.05206	0.60768	1.13284	5.93573	1.20394	7.61526	0.904222	0.602451	0.602451	0.602451	2.11098
1.47659	8.31823	1.88	1.00129	5.99708	1.17639	3.57878	0.858191	2.55555	0.907848	0.500411	4.27666	7.45165	0.77235	0.77235	3.83306	2.2513	4.63151
14.977	3.20283	3.40038	3.38794	1.07796	14.049	1.74985	0.747899	1.77215	3.0975	0.92852	6.24352	6.53271	4.54677	7.79923	2.16599	3.87827	1.76432
3.98286	1.60746	12.6719	21.0265	0.757843	2.19143	2.77585	15.0626	0.443986	3.32709	1.60535	1.1265	4.92163	2.95872	3.22393	5.16486	0.826477	2.17442
3.02793	2.78313	1.77547	4.852	6.24801	2.25188	1.02572	5.22859	0.609893	0.677717	2.14376	2.99144	1.59939	9.58413	2.69791	0.392089	0.855639	1.11863
8.42283	1.18247	1.19889	10.094	10.2951	6.02825	3.48297	1.92945	0.834976	2.93847	2.80572	1.65721	1.91436	1.57263	0.749845	0.749845	12.8478	18.7294
1.2033	0.272144	2.26132	2.45582	1.3075	1.44322	1.82673	1.13772	5.02523	7.51061	3.01616	4.57061	1.59541	3.62246	1.09003	1.51767	2.28985	3.94791
4.35957	13.2417	2.05713	1.02155	2.86247	8.76337	4.4085	4.27115	5.52666	10.1905	1.23806	3.43193	0.654889	0.654889	1.14423	1.69027	1.08728	3.41208
9.96547	5.47048	1.56003	3.58572	0.971731	2.40087	3.94206	0.389438	4.96243	2.35171	1.64242	1.12063	3.60486	2.59786	2.59786	6.7815	10.3277	2.46017
1.94763	1.60914	8.62772	13.4048	0.817026	8.03848	4.54651	4.97053	0.662896	1.1405	1.30634	3.5134	1.17319	2.64484	6.23743	5.76913	7.84281	6.50326
4.60123	3.77662	1.16649	1.50733	1.09799	1.68406	3.94664	3.44813	2.00073	2.23276	1.43664	2.87373	9.37705	9.37705	10.3587	19.5413	1.90558	3.77453
1.64129	3.46252	2.10745	2.92441	20.8827	14.9733	2.51424	1.96647	2.58054	1.76326	3.87515	2.70333	9.52303	2.84717	11.6891	1.65131	0.875419	1.70939
2.93113	12.5319	2.55233	18.697	0.736619	4.49238	4.62077	1.90565	1.04782	2.23545	2.39797	2.86343	2.93826	1.22652	0.717313	1.17966	2.76293	1.09086
