# Supplementary material for: Trend change analysis in the assessment of body balance during posture adjustment in reaction to anterior-posterior ground perturbation
Source: PLoS One. 2024 Apr 30;19(4):e0301227. doi: 10.1371/journal.pone.0301227 (PMC11060584; doi:10.1371/journal.pone.0301227)
Supplement: S4 File — Results of EPA calculation. (XLSX) [file pone.0301227.s004.xlsx]

## Sheet: RECTUS_FEM
	Forward_EMG_RT_RECTUS_FEM						Backward_EMG_RT_RECTUS_FEM						Forward_EMG_LT_RECTUS_FEM						Backward_EMG_LT_RECTUS_FEM
	1	2	3	4	5	6	1	2	3	4	5	6	1	2	3	4	5	6	1	2	3	4	5	6
	-76.328	49.6523	-175.773	53.6895	-35.6868	27.7292	-20.0784	-64.829	227.975	4.60727	-44.3752	30.8158	-49.6726	13.5111	-273.419	2.44341	-22.7843	-57.2374	-16.3134	-84.6484	110.17	11.6714	35.8905	103.265
	1.66747	138.436	3373.92	-121.27	-115.649	4.97949	-14.9622	-116.682	9.33226	61.6697	-89.0998	-97.3587	72.0418	102.84	668.72	96.9795	25.3421	-69.7274	-135.177	49.9091	139.889	15.041	-48.0533	-38.8032
	-49.4772	26.9197	16.773	39.2989	-31.5534	31.7227	-25.9033	16.5445	95.7488	-19.5605	-1.63903	66.9171	7.86641	-113.086	-18.971	-59.5689	-45.1493	-64.0954	59.4847	49.1805	53.7729	-80.2209	62.4467	-127.17
	1.42614	34.998	119.892	-3.45319	4.60484	-21.7036	17.6573	14.0014	164.441	-43.2517	-3.10054	-6.04101	4.29862	-2.63365	44.0089	24.0921	-23.5193	21.5465	-23.686	16.9053	76.3125	-2.80278	-10.1535	-2.25039
	-84.724	-115.77	46.9013	71.6847	-65.1589	-20.1071	-81.4774	25.4934	213.624	66.4949	-92.5305	47.0187	163.541	183.488	132.781	-110.723	119.691	-5.87763	-14.8069	-257.097	301.199	-60.1665	51.9348	-22.1612
	-0.121343	-59.2013	113.559	-444.298	76.7236	26.2703	-11.3615	181.845	192.859	-71.2386	-102.381	5.57394	-20.4821	23.6504	-46.5992	-0.123101	-50.0306	35.5156	132.998	20.2846	632.846	65.9954	216.787	-89.3943
	-75.9238	115.121	-4.72994	-32.7819	1065.8	189.597	-4.85302	114.476	-48.8745	44.7317	103.655	-28.6086	73.0299	-129.769	-4.0455	-25.5632	-20.5657	26.0942	-14.7685	77.3968	-111.031	14.9988	43.8239	24.1163
	-72.736	-56.3795	5.30119	-25.8474	62.4972	-29.5177	63.918	-19.8723	69.8243	118.305	-113.975	-60.4751	3.65337	-32.4833	370.099	-144.699	-111.131	-99.8224	-389.874	-178.137	8.11918	-100.433	-36.8393	194.059
	-125.031	-118.658	-155.569	15.3847	-113.392	142.713	165.795	-144.09	-199.357	-4.46783	-21.4876	-29.1451	51.0766	18.7023	49.5772	-126.962	-57.2438	84.4949	89.393	151.682	-65.2123	115.145	-129.778	-153.69
	32.9403	-132.112	63.9693	19.0946	13.2787	22.6749	-79.024	-103.078	123.815	-27.0189	-9.29222	18.7889	318.235	144.998	-322.162	-36.8787	1.41776	-25.8938	151.804	-608.355	-194.953	-25.3306	45.4816	-15.274
	11.2472	-190.89	236.306	44.1174	-14.2497	-90.4187	-217.461	332.225	78.173	129.148	80.8682	-148.85	447.539	-56.3489	293.64	69.7866	347.646	-3.05552	79.8242	268.637	82.977	11.4202	181.608	199.951
	-80.4859	-15.4022	-216.388	89.3866	149.245	48.1853	52.2172	-58.2813	215.01	2.04676	-9.87511	-34.1771	-3.23608	-49.7036	138.749	90.5453	43.3417	-22.7369	267.159	-176.341	-25.6407	-1.18548	71.9781	39.4713
	59.1577	-17.5127	-83.0888	-29.4384	125.181	-13.6805	126.095	-28.9356	-82.0021	-13.7836	70.3476	-17.4565	-13.3606	18.5941	-53.4278	-61.2608	5.87459	37.716	-74.9714	80.677	9.18694	20.9857	-55.7773	-31.3914
	-0.599247	-34.0593	-8.15503	40.1014	59.452	4.38644	-17.1518	-24.4004	148.842	7.02525	-20.4366	39.1499	42.0496	4.98493	-66.5962	14.3041	222.725	-148.269	-42.1551	42.4221	167.742	219.59	85.3415	-106.569
	102.595	49.0883	-32.9532	-140.44	0.518441	-46.1454	24.6144	44.4607	9.56836	24.0901	-14.0946	28.6809	6.27832	12.7344	-27.3784	23.2267	-192.74	-35.225	-0.586077	-55.9594	-71.1786	-127.073	63.7036	-3.85189
	-1602.6	-169.397	270.729	16.0367	60.1896	-40.579	102.54	38.2338	-348.807	-57.9302	-329.651	-1.39124	-630.052	248.276	593.794	-31.9829	47.0685	-21.4122	-285.3	-248.388	59.0835	-11.369	47.496	93.8136
	-65.8396	219.261	156.262	-10.8807	-49.2348	122.325	-92.2873	34.2943	-136.664	-102.82	71.1063	23.6846	-7.60891	363.233	312.651	50.4808	-4.66732	27.0332	79.4605	71.5817	-173.579	-24.9953	-3.90323	6.77256
	12.5937	-82.152	-3.35261	57.6494	-61.875	3.7197	-42.113	52.3803	-54.729	-34.0462	25.6015	-15.2857	-39.8137	41.6307	-6.20476	-17.6625	-42.3881	29.0422	-27.9683	-14.1261	92.2153	70.8293	-97.8122	-55.5798
	43.7273	-23.6376	69.8215	-17.8092	39.9566	62.0222	10.2374	210.297	-39.0228	64.1065	-117.191	54.9517	42.5621	-538.447	517.795	315.342	258.556	-4.09732	-201.493	474.597	737.071	109.404	-304.194	-9.69821
	-66.8775	36.2343	211.055	199.361	1.99329	63.0454	686.195	-209.047	136.575	307.448	84.4368	-102.817	-19.9843	47.5986	43.0766	-41.4676	28.4838	25.0754	-90.8578	58.5253	679.227	-32.6633	-89.47	39.5835
	-13.4661	-32.1928	-40.3565	-32.6038	-27.6591	-5.2787	26.5398	-55.6939	50.5327	-20.8102	23.1518	-35.0789	9.74657	-24.551	7.79133	29.9395	-60.4948	17.3801	41.4731	1.68983	71.0056	-10.7912	-31.328	-21.5706
	-138.906	85.6848	396.377	-20.3575	-71.9573	125.639	237.831	-144.5	304.465	-38.785	-48.8976	85.4778	597.86	-290.023	130.219	37.744	-767.822	-1611.8	-97.0966	-187.729	661.622	-39.3976	1019.95	-3.74931
	23.4361	79.8456	95.2631	-55.7571	32.2916	73.0785	-17.1115	-21.8583	60.7767	93.1521	-17.518	68.3414	116.701	-12.462	60.5609	-50.893	21.3045	-13.0967	-89.1015	-32.2029	-34.9416	-7.70767	3.88794	-36.2637
	-20.4138	-1.91627	49.3874	-6.11482	-19.3218	-16.2216	38.359	281.775	-22.7337	33.9396	-5.02129	32.1268	173.359	-37.4778	45.0272	78.3003	56.316	-109.251	64.6496	-155.253	-190.924	24.911	-139.597	-201.814
	33.5786	152.892	333.704	6.76763	-26.3157	435.548	60.0611	-65.6255	392.885	-8.28035	93.7247	-57.1096	-97.8958	-167.619	339.93	-63.5891	-99.938	1618.42	169.471	-147.124	634.413	40.2972	-36.1872	594.11
	3.24723	-17.5537	55.4236	-21.725	-40.6262	12.0048	-53.4177	-17.4857	27.7014	11.7407	-37.4863	-31.0564	16.0612	-34.5963	35.2425	-46.051	9.23648	-15.4571	-10.2158	105.481	15.9283	-17.5926	0.888227	-32.9603
	-23.1438	-221	1812.69	148.923	146.231	49.2354	-59.5283	234.193	1051.38	-309.21	6.53777	92.1995	48.6075	19.5215	598.489	-143.541	28.3166	-82.4515	1.64027	52.0302	349.89	-106.466	67.6293	-36.9357
	47.0253	-60.9622	-95.4984	18.1982	-4.3838	35.1133	-172.074	16.7894	88.6726	50.2205	-82.9392	20.938	107.919	-58.7917	-35.7638	45.0719	-62.3773	-12.5002	-65.516	-282.747	-20.8397	43.7019	-88.938	53.1612
	205.343	108.641	-142.662	16.9677	-24.0566	-8.03212	-276.403	-40.8132	66.092	0.0603488	125.031	9.3023	83.1272	58.3211	19.4008	-20.904	-179.619	92.4851	36.5441	-65.7455	69.2684	-39.4574	-14.7413	5.93325
	20.6091	698.325	118.071	-86.6685	-18.8408	15.577	26.5276	-30.1993	-44.7099	-20.7365	60.2542	17.9655	-60.7268	-35.0535	65.3145	-75.7134	-2.47189	-22.1691	-205.401	-82.7884	-25.5157	12.7177	-52.5596	-85.132
	5.24679	77.1411	49.2168	10.0852	34.5596	-25.4936	-21.2658	-1190.69	80.4103	-1.21094	5.44133	-115.91	24.6278	-40.8613	-78.2334	186.44	266.83	-127.279	96.6878	-354.176	-16.4008	40.1635	443.825	-165.146
	-11.8393	43.478	-8.9093	-50.7942	5.58432	-17.8839	-2.04675	-25.8251	-34.6732	18.502	-67.7157	22.2667	-70.4441	30.0974	-24.9163	3.94836	-31.2869	3.95943	-65.7891	-30.5262	-133.769	-16.8966	-88.3157	-26.5866
	9.73975	21.2442	99.1727	-129.346	-23.4336	-64.3997	24.4019	27.8201	-66.4	-116.246	-143.749	-74.847	83.4611	196.455	-49.8937	43.3943	234.817	-117.823	-204.725	-74.3418	759.314	191.515	100.849	-54.767
SR	-9	26.1741	186.558	-29.5158	29.3905	30.9242	10.1019	-32.6107	60.579	1.73453	-2.94275	1.27932	43.9213	-1.57836	100.963	-11.3646	-25.2045	-13.9813	-17.0256	-56.6271	128.098	15.435	37.5064	5.71933
SD	201	159.194	309	123.053	181.28	94.7393	148.263	229.653	262.103	93.4324	93.1578	61.6021	182.646	152.121	219.137	95.3099	198.613	375.57	128.286	179.216	266.973	87.8313	201.776	132.757
V = 100SD/SR	-2233.33	608.21	165.633	-416.906	616.798	306.36	1467.68	-704.227	432.664	5386.6	-3165.67	4815.24	415.849	-9637.93	217.048	-838.658	-788.004	-2686.24	-753.487	-316.485	208.413	569.039	537.978	2321.19
Median	0.652399	4.13841	49.3021	-6.79461	-1.93268	8.49214	-8.42836	-20.8653	63.4343	-0.575297	-4.06092	12.8229	33.3387	1.17564	43.5428	-19.2833	-21.675	-9.1889	-14.7877	-55.65	56.4282	-1.99413	-0.887068	-19.827
IQW range	44.6737	60.5342	70.2292	25.9535	35.346	39.1884	38.5247	47.934	104.188	40.5688	57.7956	35.3955	48.6321	46.7998	82.0099	49.4	44.062	45.4604	68.0171	110.398	93.1941	30.7986	59.0405	45.5046
100 Kw/Med.	6847.61	1462.74	142.447	-381.972	-1828.86	461.466	-457.084	-229.731	164.245	-7051.81	-1423.22	276.033	145.873	3980.8	188.343	-256.18	-203.285	-494.732	-459.957	-198.38	165.155	-1544.46	-6655.69	-229.508
	comparison		p value				comparison		p value				comparison		p value				comparison		p value
	1	2					1	2					1	2					1	2
	2.4375e-10	2.5262e-05	1.23462e-09				7.28293e-06	1.83774e-07	4.86235e-05				3.09367e-05	0.00336483	0.00117478				0.186654	0.0257514	9.15534e-05
	0	0	0				0	0	0				0	0	0				1	1	0
	0	0	0				0	0	0				0	0	0				0	0	0
	0.0535788	0	0				0.288173	0	0				0.00873558	0	0				0.0200648	0	0
	1	2	0.914692				1	2	0.990454				1	2	0.4635				1	2	0.854262
	1	3	0.0733548				1	3	0.488541				1	3	0.999958				1	3	0.203701
	1	4	1				1	4	0.999931				1	4	0.121752				1	4	0.947265
	1	5	0.980023				1	5	0.999992				1	5	0.165461				1	5	0.965103
	1	6	0.53239				1	6	0.999815				1	6	0.177812				1	6	1
	2	3	0.53239				2	3	0.165461				2	3	0.341268				2	3	0.00767726
	2	4	0.921468				2	4	0.962473				2	4	0.981492				2	4	0.308139
	2	5	0.999707				2	5	0.975612				2	5	0.992929				2	5	0.355412
	2	6	0.983265				2	6	0.952198				2	6	0.994648				2	6	0.862068
	3	4	0.0774911				3	4	0.634323				3	4	0.0740313				3	4	0.73975
	3	5	0.346287				3	5	0.582381				3	5	0.10418				3	5	0.688302
	3	6	0.914692				3	6	0.666057				3	6	0.112938				3	6	0.196463
	4	5	0.982493				4	5	1				4	5	0.999994				4	5	0.999999
	4	6	0.54633				4	6	1				4	6	0.999982				4	6	0.942904
	5	6	0.92365				5	6	0.999995				5	6	1				5	6	0.961795

## Sheet: TIB_ANT
	Forward_EMG_RT_TIB_ANT						Backward_EMG_RT_TIB_ANT						Forward_EMG_LT_TIB_ANT						Backward_EMG_LT_TIB_ANT
	1	2	3	4	5	6	1	2	3	4	5	6	1	2	3	4	5	6	1	2	3	4	5	6
1	90.2111	-81.632	-196.265	-20.2295	-7.83284	219.671	-244.608	96.4546	365.264	81.5283	-47.7241	-53.4277	84.7968	-47.8804	-125.277	-20.4256	-1.06739	-18.0147	-85.9211	-171.06	270.31	-74.8993	3.06305	51.6431
2	-24.5455	67.6485	2742.26	-6.34508	94.8046	54.7637	-244.783	-8.32668	67.3599	-146.012	-27.2848	121.753	101.22	110.318	2656.55	-15.1372	65.4696	47.7053	164.031	188.435	-175.748	-122.223	-109.772	-109.488
3	46.5884	-60.868	24.5212	147.867	-88.0808	-78.3485	294.345	150.215	265.326	6.78382	-23.798	75.6072	-115.039	-5.82693	538.362	129.893	139.625	164.238	222.139	-157.925	-449.053	-7.34289	-56.4736	6.3207
6	-9.65724	8.27184	5.25689	-5.08955	-12.1595	-5.48254	-9.5458	-68.3048	166.106	0.88128	-4.07	0.0137479	-121.588	54.4178	115.31	-134.109	36.8637	143.548	110.826	-324.421	262.787	-29.0671	-17.9452	41.2598
7	-219.565	145.842	181.864	-29.5854	-174.596	-119.159	57.0731	1582.93	508.414	21.8774	-135.575	-65.4264	160.883	137.135	503.079	140.347	-114.879	-232.342	-60.7538	60.8373	147.497	-117.912	162.595	-12.1852
8	36.6796	57.8618	-52.6351	81.8336	-78.9207	41.7433	-105.096	164.865	91.3445	14.1398	-38.6084	-55.7939	-37.0595	0.667431	38.8217	12.2836	-34.7379	29.6694	162.307	42.7035	60.3493	9.57808	-10.6154	-22.8893
9	13.251	97.9338	60.5023	32.9293	3898.14	3.67714	-138.256	-54.3415	299.599	-122.913	-70.403	34.9579	15.7307	43.6735	85.4504	5.38067	-193.879	18.9783	81.2118	-37.7965	12.4246	22.1424	-88.9942	-7.4247
10	-30.0021	114.33	-8.35284	23.7161	-2.4952	5.05843	-59.5682	107.141	29.8979	-132.144	-90.966	13.8786	-648.326	-247.18	802.11	-266.429	-321.436	473.807	-602.08	-32.7645	58.9493	422.128	-444.197	-12.3582
11	-11.4837	-27.2284	-14.0539	68.6612	-26.6843	-23.2104	47.692	71.9937	61.8344	-84.5684	50.8766	5.9317	-28.8767	-25.0052	-60.8702	184.732	-8.59186	-21.5427	55.6395	21.9555	69.0435	-75.4443	191.792	102.002
12	114.243	25.7388	-17.3962	-58.6246	175.701	289.878	78.9717	-61.1465	15.4171	68.9763	163.977	-34.0175	36.8604	124.52	99.8702	-12.498	13.0034	98.8469	44.1212	47.8548	42.3082	139.181	-224.798	-127.851
13	124.397	-87.1209	-7.20875	-55.5214	116.553	-215.754	55.3695	-287.083	191.111	-43.0778	-32.5502	10.0188	-101.393	-105.493	985.084	173.337	1313	271.238	-104.394	689.285	-30.7875	-429.681	400.394	-31.7868
14	-55.1742	-1.16159	56.4607	19.8093	59.5495	-21.2291	186.526	-268.621	56.7158	48.4266	75.8196	61.173	-3.91627	15.2084	-355.597	-87.2509	-34.6777	-137.278	68.786	3.60642	89.9793	-41.8783	-80.4167	-28.9237
15	-34.6535	40.4513	142.916	-14.7701	-119.761	97.1106	35.7709	-269.502	-22.69	-68.2593	-85.3088	36.5024	-132.719	-39.6626	17.386	32.9845	-13.2396	20.8862	147.162	32.444	24.5417	10.0958	-62.4639	103.859
16	164.335	109.596	193.275	41.085	184.139	-182.575	-95.0319	577.472	157.553	278.72	244.655	139.446	73.5196	31.6616	57.4197	287.183	23.5961	-114.293	-119.415	-124.662	-54.2501	-78.6454	8.41378	-11.5781
17	29.8791	87.9634	-95.5472	23.0153	48.3118	-8.14148	160.86	389.435	218.543	18.4183	-7.43533	-7.20034	3.25677	10.058	56.2916	22.796	-34.723	-7.74412	-110.121	49.71	85.5858	34.7472	-23.2037	-13.6189
18	-2118.95	-3.44617	132.677	53.2148	69.3968	38.792	10.444	66.5994	579.505	48.6586	-69.3024	6.04176	-3708.42	31.2199	-76.6766	-41.8893	99.0452	91.5311	-87.0649	22.3108	281.113	-87.0121	-1.83939	86.6498
19	5.27639	-5.12959	81.2545	-8.42483	29.0149	39.0345	-44.599	-15.118	-88.0656	-2.34275	27.1303	-47.7724	115.789	-41.7232	518.166	15.0106	75.5538	153.552	10.0143	45.6274	931.722	-20.1463	-158.506	-92.944
20	107.596	125.497	0.844327	255.468	-21.2977	-44.6309	-19.7234	142.334	-78.6048	20.4609	-43.6256	-51.0513	86.1847	-113.671	-4.67491	1292.79	53.5993	12.4805	19.7528	-113.489	31.8004	9.4464	-11.9992	0.898258
21	-128.828	-14.9931	98.1953	102.366	132.025	-11.7712	97.7936	-90.4796	-191.451	121.703	11.8554	5.46827	50.4618	78.5649	114.354	18.4759	-84.7714	13.6276	152.326	-184.673	-25.4754	173.609	21.3716	30.1323
22	33.417	-70.5006	31.8411	54.505	-34.2217	43.9027	-5.09157	-7.33375	450.422	-26.2388	140.33	45.6071	-38.9706	138.495	-20.1725	2.43624	8.32671	-1.06599	19.5546	-6.0278	-13.2247	-6.70862	60.3037	16.1928
23	-9.28438	-14.5798	3.18239	49.1291	46.4318	109.97	78.1616	-74.7848	20.3435	-16.0906	-47.583	6.23034	25.9686	64.2373	56.5568	0.909654	-39.2932	14.5276	4.7663	122.871	682.331	44.6496	-16.4521	-15.4598
24	-57.8408	131.658	337.563	32.9725	83.2938	910.277	-125.429	-75.0646	387.41	-86.246	36.0503	-45.0788	-42.1622	-38.9462	74.3857	37.7146	-1.80905	84.5324	22.8388	16.6641	493.929	52.9769	1.33037	-91.4581
25	-12.0981	16.131	269.644	33.7956	36.016	-1.83058	541.16	11.359	-88.6759	98.5739	31.6306	-27.383	-36.7505	4.48114	221.109	-79.9465	38.6741	20.2104	166.933	78.0096	-4.86188	22.381	-31.847	-34.3839
26	-469.776	255.771	-344.595	-94.181	-458.999	397.544	-441.176	1826.51	270.54	-437.497	-345.868	87.3394	-243.019	-117.107	281.283	268.763	-302.076	-304.827	130.274	326.155	372.991	-125.102	94.7195	87.1856
27	7.96561	-7.99094	302.786	-3.06481	32.8009	52.0403	-77.5989	118.463	248.877	-53.0088	-17.1419	7.82814	36.4412	60.2615	203.315	-3.91548	-64.2376	14.5757	46.9684	26.6768	231.661	-49.9636	340.84	29.9327
28	65.3625	-23.8721	132.182	11.2889	-31.5124	-19.8674	85.0152	-19.5304	226.262	45	10.4877	-182.118	-8.88334	-33.5183	127.784	5.19262	-53.7221	-23.0247	-48.4661	-22.4547	-28.3643	45.8063	-241.551	622.263
29	128.797	-41.0086	871.279	-155.003	-125.678	68.5246	190.893	3108.75	11137	-1512.92	-74.6678	48.884	-90.1178	-12.6405	1585.29	455.391	-38.5925	-164.237	-28.4471	27.5667	568.23	-171.044	41.6198	59.9802
31	-115.539	75.8916	-30.9441	112.487	129.055	47.4278	-88.9758	132.18	110.517	4.22739	-111.679	41.2652	15.268	-73.9577	-125.767	18.8665	-57.5538	12.8133	-224.738	-1.91873	-85.5653	-9.38972	69.7026	65.0516
32	-132.318	-88.5834	11.5444	-1.95777	-68.7598	-3.30466	17.8955	36.5447	-55.5529	-39.688	23.7165	465.386	-127.769	-247.537	-373.841	61.5671	-71.2157	-9.76051	470.952	37.869	428.187	-3.66495	-20.1057	23.8551
34	-47.6406	26.6222	37.2898	-24.213	-28.8548	-39.5788	-36.7212	85.0948	172.522	17.3216	-3.83038	19.24	-12.5133	-5.92611	66.9807	39.5218	-64.5558	-58.6799	45.6839	265.255	223.782	-10.5787	-2.76902	-213.284
35	489.839	43.1937	-55.047	-349.909	281.757	-183.85	3565.43	2887.2	-44.5445	126.267	291.97	-431.078	98.6346	1.39802	43.0831	122.486	-95.364	13.0074	-25.8771	-48.2992	-63.6085	-32.5065	-255.255	80.003
36	-137.089	-5.07228	130.419	-245.706	-25.5211	-933.435	-4.67154	-101.938	-1.38219	-107.858	-196.077	-82.4426	27.5832	7.49164	-1.33602	-40.8281	-46.1602	-209.3	48.2095	-59.5293	-627.113	-68.2387	40.3278	28.7712
38	-444.611	-415.888	278.496	-345.853	23.9474	-169.137	145.488	-83.0661	776.743	-190.611	-203.313	-304.74	31.874	142.219	62.7156	-67.9137	-90.9675	-44.4705	0.273047	-51.1965	262.476	109.815	-49.5366	-119.497
SR	-79.577	17.6754	202	-6.8123	104.78	6.3495	111.194	266.62	381.356	-62.7956	27.9153	-10.7911	-114.58	86.362	247.258	68.2675	6.01596	29.9375	27.2566	-8.72024	133.91	-34.2947	-6.20708	9.82914
SD	200	303	403	137.594	637.103	249.651	599.622	764.308	1793.77	267.619	276.786	142.352	249	203	380	234.965	240.885	158.677	159.229	243.266	277.989	181.535	157.002	136.42
V = 100SD/SR	-251.329	1714.24	199.505	-2019.78	608.04	3931.82	539.257	286.666	470.368	-426.176	991.522	-1319.16	-217.316	235.057	153.686	344.183	4004.1	530.028	584.187	-2789.67	207.593	-529.339	-2529.41	1387.91
Median	-11.7909	12.2014	34.5655	15.5491	19.1155	0.92328	2.88622	23.9518	100.931	0.526396	-12.2886	5.98673	5.21236	5.98639	70.6832	8.83213	-34.7003	13.3175	33.48	14.4125	77.3146	-10.3795	-11.3073	2.46119
IQW range	77.7954	54.1888	75.1615	41.2123	62.7357	48.7254	84.4421	103.155	150.147	65.0015	52.5366	45.8103	43.8507	48.1949	99.3734	38.8354	45.2493	55.6285	84.4368	48.885	144.152	47.7778	51.1316	40.0592
100 Kw/Med.	-659.791	444.119	217.447	265.047	328.192	5277.42	2925.7	430.678	148.763	12348.4	-427.523	765.198	841.283	805.075	140.59	439.706	-130.4	417.71	252.201	339.185	186.448	-460.308	-452.2	1627.64
	comparison		p value				comparison		p value				comparison		p value				comparison		p value
	1	2					1	2					1	2					1	2
	5.33157e-09	0.000514585	3.57749e-09				9.77734e-10	2.22491e-08	7.94916e-11				1.05501e-10	1.60526e-09	3.24441e-07				0.000284709	6.42297e-06	0.0261457
	0	0	0				0	0	0				0	0	0				0	0	1
	0	0	0				0	0	0				0	0	0				0	0	0
	0.108803	0	0				0.0318444	0	0				0.000916782	0	0				0.00460812	0	0
	1	2	0.496571				1	2	0.992093				1	2	0.979368				1	2	0.919807
	1	3	0.0419575				1	3	0.415682				1	3	0.010507				1	3	0.655924
	1	4	0.860525				1	4	0.880544				1	4	0.798986				1	4	0.302481
	1	5	0.718688				1	5	0.95059				1	5	0.936887				1	5	0.553308
	1	6	0.868891				1	6	0.996282				1	6	0.937838				1	6	0.868891
	2	3	0.856628				2	3	0.788619				2	3	0.090646				2	3	0.121752
	2	4	0.990825				2	4	0.540519				2	4	0.993879				2	4	0.890906
	2	5	0.999411				2	5	0.684991				2	5	0.559124				2	5	0.98491
	2	6	0.989411				2	6	0.888877				2	6	0.999941				2	6	0.999994
	3	4	0.490833				3	4	0.034202				3	4	0.300608				3	4	0.00456388
	3	5	0.666057				3	5	0.0637992				3	5	0.000262105				3	5	0.0183943
	3	6	0.478259				3	6	0.164829				3	6	0.150761				3	6	0.0871036
	4	5	0.999826				4	5	0.999931				4	5	0.23204				4	5	0.998632
	4	6	1				4	6	0.990703				4	6	0.999396				4	6	0.935926
	5	6	0.999755				5	6	0.998894				5	6	0.420055				5	6	0.994648

## Sheet: LAT_GASTRO
	Forward_EMG_RT_LAT_GASTRO						Backward_EMG_RT_LAT_GASTRO						Forward_EMG_LT_LAT_GASTRO						Backward_EMG_LT_LAT_GASTRO
	1	2	3	4	5	6	1	2	3	4	5	6	1	2	3	4	5	6	1	2	3	4	5	6
	39.0386	-47.3388	128.778	20.3	-7.06179	-11.993	-26.024	37.2495	118.506	9.83861	36.3181	-21.4811	292.268	189.956	-150.074	120.756	-258.66	114.794	74.2647	-154.943	234.079	-403.316	260.784	-515.447
	52.8724	231.018	34.2236	-3.93849	85.7773	160.106	-239.148	-4.6284	-47.1896	-47.7518	-42.6478	-23.5333	-208.634	163.108	575.901	-87.9625	216.776	-636.494	79.0159	-88.1827	270.489	-74.8748	830.623	48.1235
	-311.898	156.316	34.1923	930.867	16.8427	-155.649	164.243	17.5781	-665.674	-5.88044	-141.291	-97.2587	-164.557	-115.834	-103.056	50.3525	75.3581	19.7067	-22.1292	208.823	-187.872	-33.6505	-123.596	124.438
	-64.6088	61.567	-562.618	83.831	18.2569	-247.847	-42.3587	-142.316	163.252	8.79614	8.53412	-68.1021	41.3064	-33.1065	-768.121	14.0108	48.031	-89.9604	-282.896	-495.053	-75.9755	-6.54997	183.696	-23.1013
	105.794	102.119	2787.32	-134.179	117.558	454.652	-170.113	1007.75	1828.7	-6.68564	437.238	-436.406	104.191	76.8287	1167.13	25.7368	-10.49	123.81	303.665	931.047	874.274	96.1602	263.132	-101.272
	-61.7273	167.362	-190.801	5.99072	-392.445	6.77161	-495.255	-278.676	112.098	-124.296	-280.159	-26.0229	-5.52503	-49.5646	41.8691	84.5733	-14.2258	-21.8285	99.8244	71.0361	180.141	-37.6564	-2.92286	100.913
	100.861	63.1225	-130.682	50.4275	66.6752	40.5311	53.859	-52.1623	144.729	41.1425	7.38078	18.5621	26.2968	109.755	205.323	120.326	-13.0264	-19.9904	-5.27139	-8.26862	73.2267	90.6507	-146.809	5.87358
	-300.765	116.047	-166.547	130.64	-43.2531	360.583	168.342	237.936	59.6401	192.335	103.956	-9.94108	-234.257	144.943	479.297	-24.5595	-50.8067	138.848	360.655	-535.291	-3.82821	72.969	-132.037	-261.283
	44.876	-3.74906	241.743	-150.452	-64.0308	148.904	74.7125	172.395	169.269	155.641	-92.9666	60.0042	-244.848	842.024	732.512	116.618	39.2525	268.074	520.267	236.029	-192.078	205.267	-131.771	-68.4085
	444.793	-333.838	0.966611	-435.057	-170.206	294.121	292.513	99.0732	262.672	103.624	-279.599	26.2677	-179.196	48.2565	-219.235	-94.53	-290.822	-145.365	9.77884	-100.006	-182.852	-37.7203	-196.438	273.064
	8.02959	148.206	987.987	-76.0434	-49.6947	-139.002	-32.4633	-147.072	-2.20838	-178.243	117.727	139.18	53.999	16.3718	1544.25	147.495	115.351	63.068	39.747	-105.353	-212.711	104.149	24.7341	-4.42595
	93.6331	-142.432	218.078	-20.7992	-9.02499	9.00587	-53.5048	54.1564	0.314041	-13.5542	10.114	-29.0493	-20.2007	69.1498	59.348	-75.5744	-9.74231	-30.1213	-37.4809	-14.8278	21.0586	28.5137	27.1013	-11.4855
	434.236	173.143	693.206	83.1008	-277.782	-61.1619	-143.96	-109.842	61.9572	-123.853	156.722	-0.15971	-11.0369	217.519	291.533	166.677	6.19348	97.3469	154.273	5.97457	-121.265	67.2153	0.512391	-109.103
	233.538	-140.921	158.43	135.354	114.732	-4.11594	-170.492	-56.2988	137.973	-182.79	13.7503	95.3058	133.278	57.0989	-42.3726	-75.5555	-51.653	-27.1915	20.5143	-24.1559	90.4736	86.8459	-54.084	-6.90286
	-2.63989	-59.0098	-132.914	10.3599	-54.9743	55.1139	52.1656	114.173	42.9847	-9.46138	-56.1263	47.4968	-30.784	95.5887	27.8822	-13.9662	-56.8511	70.5378	-2.12502	-66.6969	-52.2734	-109.351	31.9567	34.0361
	661.09	269.224	-2242.99	469.011	-900.484	2113.47	-1820.98	770.615	6321.2	2213.59	894.307	18.535	-85.0095	-299.336	-566.273	329.061	-84.664	83.5674	-227.04	491.985	1103.32	104.396	75.9225	204.029
	183.617	253.67	1240.99	-174.521	33.5463	235.619	-61.9772	-139.764	-774.418	-103.832	-179.161	-574.842	-77.6608	376.928	3149.37	113.164	182.36	315.477	176.638	-0.809463	-668.754	120.498	-391.824	-203.975
	293.304	-272.31	211.663	-227.948	-122.999	130.051	382.512	-116.808	-3.37918	74.0617	71.8022	-211.427	165.144	-68.1261	186.489	131.041	-45.8051	-77.1896	178.089	31.8836	-31.5757	79.3403	110.419	31.2498
	-685.949	671.843	1414.43	677.44	575.395	116.612	319.904	-756.844	-40.0787	-203.102	408.636	-416.305	-386.454	140.183	-834.369	-405.402	418.47	-787.534	-110.656	402.072	201.371	594.128	154.626	-982.242
	-475.528	262.754	-376.829	-166.628	-29.5282	383.129	68.304	-449.868	1064.14	122.771	508.675	-154.663	24.2118	-485.27	-40.3872	-46.6597	245.753	-56.6777	-33.1609	-111.745	-6.79061	10.2257	14.3104	-0.567446
	-122.878	11.858	545.777	-262.805	-101.294	33.6149	330.54	-55.4583	19.9665	22.9508	-43.5654	-314.368	-15.2761	134.371	2147.21	106.58	-59.4866	211.321	172.991	-113.69	577.266	-426.311	-159.598	174.429
	-92.3781	-33.3305	29.231	52.4033	-45.3935	555.641	1.8857	-36.146	415.216	121.82	3.95793	-39.4823	70.3565	-6.62851	133.338	-1.76933	-233.931	260.588	-56.5714	-30.7425	66.4781	-89.3561	8.41439	112.211
	-418.022	-22.0602	316.608	85.0175	254.891	-88.7298	-187.595	-479.76	-73.6246	185.241	-53.8812	-47.5217	-171.851	-73.503	227.651	17.308	50.5017	-77.8768	114.898	-71.1922	82.0496	-83.5903	205.172	44.9509
	393.724	237.711	-369.086	177.815	148.763	505.358	-389.411	369.059	-336.316	-172.626	317	170.446	271.54	-246.914	832.793	-359.173	216.237	-274.977	210.813	-12.1173	162.579	162.766	-437.468	-28.7442
	304.975	76.164	1425.7	-1043.47	-66.074	543.603	62.4948	-200.368	-180.67	-270.358	-181.638	288.428	1594.57	14.9671	915.11	-63.114	-113.414	733.494	104.425	171.043	-204.928	-135.75	68.0396	-32.4736
	102.316	-84.5444	233.187	-1.95088	65.0115	108.218	44.7428	49.3136	80.7096	64.3765	69.3454	81.8766	-16.4276	33.9912	8.20434	-51.5863	-36.2281	27.6046	-23.1788	48.2421	65.1254	78.6224	19.0763	-24.4965
	-75.1181	100.867	3227.37	-150.456	-454.084	221.063	-102.578	218.873	486.704	315.851	18.6881	86.8597	70.1857	133.807	592.406	60.2503	-6.60436	-379.478	-23.2796	-258.471	-74.359	34.8404	34.5855	96.4987
	175.673	6.66865	-297.526	55.1098	-72.0805	-5.53531	68.71	95.9366	39.478	-214.967	214.787	14.9091	19.704	175.968	-811.631	38.0829	72.1864	50.3386	-846.637	-587.803	-16.2891	148.393	110.048	-148.956
	-234.127	-18.0321	189.167	-146.564	-206.789	-245.048	-307.322	398.448	-123.795	57.6645	153.795	-148.594	81.8365	-8.02257	34.7684	2.14758	-58.5273	-105.252	-309.329	171.161	-23.4219	-127.688	26.0871	131.375
	54.5042	320.787	976.572	-88.0915	-226.132	-259.56	-208.754	178.629	281.917	153.061	98.3501	-529.379	-81.5165	430.024	1003.82	52.5744	-52.2894	-188.559	-139.299	215.54	689.536	135.676	260.745	-443.997
	29.3091	30.8058	12.2237	-1.37757	33.0353	-65.4664	14.0073	-16.2617	31.166	-5.22937	-15.5824	-26.4832	758.393	-383.694	-177.783	1305.76	14.7264	-181.749	-358.064	-530.959	-220.802	-10.5352	-252.255	33.2219
	-1.52513	-250.542	-48.3518	144.777	-183.443	299.916	378.124	-92.7946	-57.6696	121.095	-266.54	-180.497	-48.5009	88.5565	259.031	227.869	128.252	112.356	-139.832	-250.262	213.711	135.409	197.374	-61.1358
	215.731	64.9668	75.9813	297.517	229.907	-153.308	-184.741	-466.722	205.022	-97.897	-104.835	-375.859	58.5642	74.1545	93.2441	-134.294	68.1824	-185.265	-127.904	59.0023	-768.058	101.947	-162.907	-86.8899
SR	29.1314	45.1511	281.972	26.5805	-52.0853	134.114	-49.904	-25.9601	90	64.4262	67.2041	-74.8157	20.6109	39.9431	292.925	37.1317	18.2747	-14.681	-16.3077	1.99413	65	24.9892	89.4434	-63.2243
SD	264.44	212.752	1062.08	309.22	233.558	393.733	371.298	367.544	380	376.337	230.871	197.443	326.129	223.569	767.747	253.382	142.996	265.525	273.817	287.004	356.202	170.733	540.534	233.551
V = 100SD/SR	907.747	471.199	376.66	1163.33	-448.414	293.581	-744.025	-1415.8	422.222	584.137	343.537	-263.906	1582.31	559.719	262.097	682.389	782.482	-1808.63	-1679.06	14392.5	548.002	683.227	604.33	-369.4
Median	41.9573	46.1864	129.58	8.64633	-37.9313	37.1833	-29.2437	-17.8941	60.7987	9.54191	16.2192	-26.2531	-13.1565	52.6777	113.291	15.6594	-8.17334	-9.89246	0.324615	-10.6652	-6.06005	40.4212	16.6934	-9.19418
IQW range	133.053	104.219	299.292	103.689	102.18	150.143	119.503	126.038	116.147	103.003	100.172	97.6675	118.654	91.5969	296.813	85.875	65.138	105.016	117.936	140.639	165.585	72.4063	120.027	77.238
100 Kw/Med.	317.115	225.648	230.97	1199.23	-269.381	403.791	-408.645	-704.354	191.035	1079.48	617.61	-372.023	-901.865	173.882	261.992	548.392	-796.957	-1061.58	36331.1	-1318.67	-2732.4	179.129	719.009	-840.075
	comparison		p value				comparison		p value				comparison		p value				comparison		p value
	1	2					1	2					1	2					1	2
	0.458675	0.0243376	0.000177553				2.84341e-06	0.0014182	1.54126e-09				3.61499e-07	0.00246097	0.000355125				0.00285474	0.0230687	0.00482918
	1	1	0				0	0	0				0	0	0				0	0	0
	0	0	0				0	0	0				0	0	0				0	0	0
	0.080557	0	0				0.0369552	0	0				0.0872553	0	0				0.770825	0	0
	1	2	0.999643				1	2	0.999946				1	2	0.667179				1	2	0.999966
	1	3	0.741824				1	3	0.183203				1	3	0.0597058				1	3	0.999976
	1	4	0.998715				1	4	0.938311				1	4	0.937364				1	4	0.982098
	1	5	0.641172				1	5	0.714408				1	5	0.981287				1	5	0.999903
	1	6	0.98627				1	6	0.981492				1	6	0.997636				1	6	0.964458
	2	3	0.893576				2	3	0.277752				2	3	0.790521				2	3	1
	2	4	0.981492				2	4	0.979146				2	4	0.993511				2	4	0.94936
	2	5	0.438823				2	5	0.831181				2	5	0.969392				2	5	0.998256
	2	6	0.999283				2	6	0.94335				2	6	0.903241				2	6	0.988999
	3	4	0.482823				3	4	0.730344				3	4	0.433274				3	4	0.952198
	3	5	0.0419575				3	5	0.945113				3	5	0.297811				3	5	0.998484
	3	6	0.980023				3	6	0.0293831				3	6	0.180493				3	6	0.98799
	4	5	0.865882				4	5	0.996579				4	5	0.999913				4	5	0.997317
	4	6	0.898155				4	6	0.574245				4	6	0.996749				4	6	0.653663
	5	6	0.240119				5	6	0.274192				5	6	0.999857				5	6	0.900081

## Sheet: MED_GASTRO
	Forward_EMG_RT_MED_GASTRO						Backward_EMG_RT_MED_GASTRO						Forward_EMG_LT_MED_GASTRO						Backward_EMG_LT_MED_GASTRO
	1	2	3	4	5	6	1	2	3	4	5	6	1	2	3	4	5	6	1	2	3	4	5	6
	-81.9816	663.883	-23.9004	-947.816	-28.2479	934.577	-10.1793	-661.291	2009.35	-1354	-800.771	-1055.33	116.546	-134.667	45.7557	203.98	-35.765	123.566	19.4572	101.353	-141.546	171.104	36.1077	-217.993
	-749.682	127.414	153.409	158.805	452.513	-87.5399	-10.6607	9.4294	292.162	-32.7968	1.66207	-9.74663	-600.801	997.951	2005.03	213.568	705.22	-469.956	-161.524	-286.751	95.3469	274.009	1311.84	-232.892
	-335.677	1898.05	1187.38	-100.006	-305.215	-473.675	2395.51	-50.3496	-3355.79	556.056	-1055.02	-203.331	-400.403	1917.57	5778.89	17.9603	-186.02	93.2746	3993.81	743.432	-4473.03	-70.4947	-341.793	-93.8384
	730.756	-317.801	-1512.37	414.582	960.964	-1094.66	-131.432	-1022.99	299.87	19.1755	-135.733	185.66	-1218.51	-249.278	-502.857	-88.7825	2719.65	-984.415	-1951.55	-2327.52	-262.368	87.9045	-1008.88	1735.42
	49.3869	-1.15585	949.084	120.449	58.8142	84.9678	40.5911	504.208	1208.22	-158.838	1056.98	-102.68	-86.171	-34.328	873.897	52.4334	-158.988	562.567	108.314	218.531	1092.54	-30.7091	732.144	-94.5625
	25.3802	206.874	-82.3744	-38.9052	157.104	71.9436	303.669	-150.723	34.8427	103.771	-210.401	-29.3583	-159.951	275.191	390.702	205.081	143.296	-68.2343	443.989	2.32441	148.854	-167.351	-161.738	-32.9266
	-64.8855	26.8523	-215.562	280.659	-488.053	60.2516	-200.845	11.6543	498.234	-99.8807	132.739	25.8562	46.4146	23.2552	91.1327	-54.7587	662.601	-135.304	28.3992	25.6911	105.655	-3.41651	-53.8861	45.7496
	-631.829	706.119	-223.698	205.578	-1103	1607.65	-566.898	1122.15	126.717	122.716	95.7704	434.043	-2006.27	-695.949	5413.99	1947.55	42.8835	2898.38	2348.46	21.048	-463.605	-284.398	796.263	-167.734
	70.283	84.0879	432.682	76.377	-255.427	87.0546	101.789	148.802	-1.06203	-111.696	67.6762	109.168	-115.659	130.323	345.021	-116.385	164.35	104.148	403.356	-93.9001	80.9232	16.4004	24.1573	145.27
	-138.399	-77.2594	-694.62	-108.175	134.486	508.603	-251.973	-243.279	-123.519	-15.6716	-114.374	-20.6823	301.182	-125.247	-215.464	-32.6267	314.363	7.71821	61.3272	44.5141	3.41079	-72.1844	179.172	-116.26
	-68.3174	-75.404	1613.39	-226.602	-65.1505	-381.807	-114.864	-793.484	-395.697	74.4258	264.345	-371.169	188.458	281.089	495.428	218.986	-255.032	58.895	-89.4958	121.859	-868.215	51.4716	58.7484	-80.0988
	20.5054	-71.9656	144.545	-32.3611	61.9731	11.3772	14.7947	-16.8066	36.4413	4.52853	21.7487	-37.7698	-78.4977	15.69	50.9403	-156.099	-51.5413	-1.78891	9.54922	-29.1022	64.9592	16.3835	-24.4513	11.326
	-53.8226	-266.557	895.08	266.149	-155.853	93.0394	89.5265	-289.261	-51.4568	-354.351	51.7641	10.6375	-53.3841	-241.105	960.077	135.37	-16.7162	441.247	126.35	-19.1372	-69.8966	-58.3683	0.761464	1962.69
	-152.355	-446.688	654.938	382.562	154.656	-162.173	196.347	-44.0271	231.928	-74.8998	17.9264	-71.2665	-104.643	-309.647	591.21	445.119	-392.653	-1054.84	-21.0048	-372.46	41.6961	255.165	249.879	-330.757
	143.752	-39.4368	-334.063	-488.852	-126.296	-70.6779	-180.988	3744.85	510.954	741.245	33.7311	626.273	-53.1579	4.26246	121.944	39.2945	40.8859	26.0296	-472.851	1411.28	-504.866	-9.60223	-27.766	-134.235
	18.1443	-86.5828	-103.155	-72.6609	3.98365	651.117	-768.192	-35.8293	1337.4	1054.25	96.6033	-44.9891	-32.7009	-73.4712	-579.59	-544.538	-161.973	551.992	-105.582	9.27948	331.252	1064.49	872.722	625.242
	359.555	78.7933	777.581	431.364	213.23	725.318	-15.323	36.6757	-797.927	-186.271	-568.105	-753.415	285.717	-97.8967	2020.74	557.739	115.559	920.047	344.373	-351.204	-1993.42	616.511	-295.428	-1010.26
	-234.308	-201.921	420.887	-69.5521	164.229	122.252	48.6758	69.2831	71.1878	-163.825	486.865	1.74351	-21.447	-380.911	142.93	-115.187	128.037	165.594	-18.0451	-7.52903	-34.5151	-114.434	201.142	-368.584
	-117.832	207.426	389.061	-69.0641	182.092	-143.979	23.5767	-448.404	-603.777	1165.07	1099.1	181.729	-211.261	-57.1982	-418.02	297.289	100.228	-57.1007	-20.3305	10.6505	-924.836	206.65	-177.446	-168.141
	-15.3704	103.962	-210.59	-111.332	282.915	-2.33002	13.3305	-16.639	382.417	157.764	146.598	-7.04725	-0.0143635	-472.338	161.503	-3100.71	484.365	-1406.69	1413.56	226.027	0.427798	2627.32	1242.76	2476.1
	-381.035	463.752	1243.16	154.776	-414.121	-142.544	-405.582	247.791	187.571	140.194	-208.771	313.973	103.271	-7.68125	388.935	-1.71404	0.173347	196.47	56.2245	90.8816	1.45394	-185.903	-10.179	38.2372
	-38.3293	9.62746	-167.385	345.567	-299.089	147.448	-170.173	-41.6503	168.988	326.766	-86.172	-157.955	-880.959	-263.993	540.712	1472.81	-882.632	541.789	147.755	581.689	-280.928	1857.14	-154.083	-258.378
	-1410.26	-2187.21	775.002	385.919	-411.173	357.149	-637.858	0	-962.271	815.702	-269.281	-180.721	-837.661	559.266	497.811	-176.237	-700.683	-28.4526	-197.621	-609.088	-117.221	-442.549	-138.026	-670.024
	-987.987	-641.32	-428.954	546.472	58.9266	576.364	162.841	-859.383	619.265	126.487	-116.524	1138.67	-568.099	-40.4927	423.2	660.016	98.8852	-29.2041	219.978	436.93	454.267	565.724	-844.23	593.542
	88.7313	88.7286	1666.48	-245.429	-20.4902	372.551	75.7843	-839.89	-87.6654	-702.593	147.425	484.116	-271.683	-285.669	1075.25	-208.698	-624.39	403.885	437.181	67.3037	-561.671	-498.124	737.624	402.407
	-71.4227	49.3773	331.781	-95.0105	-163.962	59.7647	853.026	36.943	283.221	-3.37393	189.78	-36.6728	-7.64018	277.879	-89.7387	-2.87533	-99.5903	35.3206	1118.03	367.795	22.8932	-56.7665	-73.4247	-7.20396
	211.237	125.849	909.232	183.54	-421.39	-178.644	-6.82435	-330.967	37.1867	270.306	569.363	121.48	468.499	172.102	100.931	134.639	73.8519	-332.75	-28.8724	-330.183	287.602	494.825	13.7456	411.929
	212.627	177.156	-1740.58	113.476	761.239	326.599	-444.296	219.053	270.885	-77.4035	594.493	432.197	78.4336	66.7906	-228.503	90.0733	99.3474	12.7126	-503.087	-246.275	5.34313	-28.6558	208.2	429.889
	-74.4579	-1.41937	629.985	151.961	-2082.96	1.28736	-102.254	2590.44	-2837.32	662.503	-889.455	117.861	-135.138	215.842	330.539	472.405	-1124.78	-45.8038	-273.765	498.38	-865.441	469.81	83.6472	31.6023
	52.2045	-17.6332	425.591	100.379	-22.2879	-140.969	6.86001	12.1896	59.9082	18.3646	62.7236	-411.736	60.7702	60.0087	199.191	110.864	-15.1942	287.142	58.9581	277.171	424.011	-72.5822	-21.8207	-867.362
	-18.7163	8.05196	12.6933	7.89571	26.9325	-77.8654	17.5804	42.3933	53.5563	27.8954	18.5547	-29.2919	159.85	-8.9251	51.9242	61.7712	-57.156	-1.08818	-238.407	-28.702	-35.9048	-95.2539	365.64	-193.959
	69.6968	-41.1857	-1037.18	213.859	-231.43	-65.2639	0.201868	168.972	210.357	598.486	70.7625	-35.2652	-51.6827	-34.764	-1214.79	158.057	524.066	219.113	-24.9172	115.155	147.439	204.124	24.4626	25.1502
	24.7528	-732.017	297.064	-458.746	-1289.69	-154.78	-493.31	-454.966	-2421.96	-657.804	-632.178	-1244.77	-89.2647	-320.419	-437.882	-1091.38	-135.917	-506.92	-645.992	-77.9261	-1026.67	-511.294	-240.19	-581.953
SR	-107.461	-5.98012	149.178	43.7493	-131.281	98.2509	21.1486	81.8385	-69.4675	82.2805	-18.33	3.66637	-168.726	-0.730612	552.561	49.824	9.1319	139.087	130.457	42.1647	-60	149.521	59.2603	136.895
SD	358.916	547.701	805.422	386.799	531.042	425.355	490.456	837.439	977.872	454.482	455.79	487.317	445.248	449.711	700	701.408	582.669	728.48	913.125	530.327	891.372	588.406	531.914	892.31
V = 100SD/SR	-333.998	-9158.69	539.908	884.127	-404.507	432.927	2319.1	1023.28	-1407.67	552.357	-2486.57	13291.6	-263.888	-61552.7	126.683	1407.77	6380.59	523.757	699.942	1257.75	-1485.62	393.526	897.589	651.818
Median	-46.076	8.83971	164.226	88.378	-21.389	35.5709	10.0203	-16.7228	65.548	18.7701	20.1517	-17.9298	-53.271	-34.546	193.266	57.1023	-15.9552	37.1121	8.88874	23.3695	-17.0437	-6.50937	18.9514	-56.5127
IQW range	110.654	101.909	466.445	158.961	230.088	145.308	123.29	174.531	187.334	122.866	137.032	132.604	127.807	180.837	265.767	142.541	136.476	162.206	153.154	143.896	298.814	157.829	184.075	275.054
100 Kw/Med.	-240.156	1152.86	284.026	179.865	-1075.73	408.502	1230.4	-1043.67	285.796	654.585	680.001	-739.575	-239.92	-523.467	137.513	249.624	-855.373	437.069	1723.01	615.744	-1753.23	-2424.64	971.298	-486.712
	comparison		p value				comparison		p value				comparison		p value				comparison		p value
	1	2					1	2					1	2					1	2
	9.08271e-05	3.27425e-06	0.223133				7.21951e-07	3.05227e-07	1.31789e-05				6.1112e-06	2.05073e-05	1.96418e-07				1.44732e-06	6.52735e-06	1.29428e-06
	0	0	1				0	0	0				0	0	0				0	0	0
	0	0	0				0	0	0				0	0	0				0	0	0
	0.120021	0	0				0.557378	0	0				0.000668712	0	0				0.52637	0	0
	1	2	0.852673				1	2	0.999948				1	2	0.974344				1	2	0.993029
	1	3	0.131617				1	3	0.737671				1	3	0.000711725				1	3	0.82339
	1	4	0.541681				1	4	0.918124				1	4	0.140384				1	4	0.999996
	1	5	0.999716				1	5	0.99979				1	5	0.888196				1	5	0.999842
	1	6	0.534712				1	6	1				1	6	0.151354				1	6	0.995194
	2	3	0.780932				2	3	0.605565				2	3	0.0125382				2	3	0.468029
	2	4	0.995486				2	4	0.833739				2	4	0.539357				2	4	0.997764
	2	5	0.952595				2	5	0.996804				2	5	0.99952				2	5	0.999623
	2	6	0.995042				2	6	0.999762				2	6	0.561451				2	6	0.884059
	3	4	0.969392				3	4	0.998942				3	4	0.592828				3	4	0.757172
	3	5	0.24588				3	5	0.878406				3	5	0.0350984				3	5	0.672772
	3	6	0.971111				3	6	0.780932				3	6	0.570757				3	6	0.981696
	4	5	0.731395				4	5	0.978923				4	5	0.749032				4	5	0.999993
	4	6	1				4	6	0.940176				4	6	1				4	6	0.987384
	5	6	0.725067				5	6	0.999956				5	6	0.768189				5	6	0.97026
