# Supplementary material for: Trend change analysis in the assessment of body balance during posture adjustment in reaction to anterior-posterior ground perturbation
Source: PLoS One. 2024 Apr 30;19(4):e0301227. doi: 10.1371/journal.pone.0301227 (PMC11060584; doi:10.1371/journal.pone.0301227)
Supplement: S6 File — Matlab script to 4D charts visualizations (M). (TXT) [file pone.0301227.s006.txt]

load('dSTab.mat');

TR3=(dSTab(:,1:6));
TR2=(dSTab(:,7:12));
TR1=(dSTab(:,13:18));

TR=TR3;


    timeVector = -6:1:-1;

    frequencyVector = 1:2:29;
    HISTfrequencyVector = 0:2:30;

    roz = size(TR,1); 


    DSpectrum=[];
    for i=1:1:6
        
        h=histogram(TR(:,i), HISTfrequencyVector);
        DSpectrum = [DSpectrum; h.Values];
    end

    DSpectrum=100*DSpectrum/roz;
    h = figure(3)

    [T,F] = meshgrid(frequencyVector,(timeVector)); %opracowanie przestrzeni do rysowania
%     surf(T,F,DSpectrum); %pokrycie przestrzeni siatką
    bar3(DSpectrum');

    set(gca,'XTickLabel',{'-6','-5','-4','-3','-2','-1'})
    set(gca,'YTickLabel',{'0-2','2-4', '4-6', '6-8', '8-10', '10-12', '12-14', '14-16', '16-18', '18-20', '20-22','22-24','24-26','26-28','28-30'})

%     xticks(0:2:28)
% 
%     xticks(timeVector)

    %opis osi
    ylabel('Displacement intervals [mm]','FontSize',14); 
    xlabel('time to disorder [s]','FontSize',14); 
    zlabel('No. of displacement [%]','FontSize',14); 
    view(50,15)
